# Supplementary material for: Transcriptomic analysis of male and female Schistosoma mekongi adult worms
Source: Parasit Vectors. 2018 Sep 10;11:504. doi: 10.1186/s13071-018-3086-z (PMC6131826; doi:10.1186/s13071-018-3086-z)
Supplement: Supplementary file 2 — Table S1. Summary of raw sequencing reads, trimmed sequencing reads and sequence read assemblies. (XLSX 43 kb) [file 13071_2018_3086_MOESM2_ESM.xlsx]

## Sheet: raw_reads_summary
Additional file 2: Table S1. Summary of raw sequencing reads, trimmed sequencing reads and sequence read assemblies.
Sample Name	Total R1	Total R2	R1 Quality Assessment	R2 Quality Assessment	R1 Adapter Assessment	R2 Adapter Assessment	R1 Q30 Bases	R2 Q30 Bases
Female-1	55621358	55621358	PASS	PASS	PASS	PASS	8028815850(97.87%)	7611558703(95.68%)
Female-2	77811046	77811046	PASS	PASS	PASS	PASS	11253287855(97.95%)	10744189701(96.01%)
Female-3	48215851	48215851	PASS	PASS	PASS	PASS	6970911264(97.95%)	6649225206(96.01%)
Male-1	47730963	47730963	PASS	PASS	PASS	PASS	6923365176(98.12%)	6674872587(96.57%)
Male-2	53641935	53641935	PASS	PASS	PASS	PASS	7811032073(98.35%)	7500618566(96.67%)
Male-3	51094487	51094487	PASS	PASS	PASS	PASS	7414657291(98.16%)	7139193285(96.59%)

## Sheet: assembly
Additional file 2: Table S1. Summary of raw sequencing reads, trimmed sequencing reads and sequence read assemblies.
K-mer Size	Number of Contigs	Smallest	Largest	N50	Number of Reads Mapped (PE)	Mapping Rate (%)
25	190741	201	28781	1844	587856750	87.97
31	190922	201	30465	1965	610933470	91.42
