# Supplementary material for: Transcriptomic analysis of male and female Schistosoma mekongi adult worms
Source: Parasit Vectors. 2018 Sep 10;11:504. doi: 10.1186/s13071-018-3086-z (PMC6131826; doi:10.1186/s13071-018-3086-z)
Supplement: Supplementary file 3 — Table S2. Detailed information on the top 50 most significantly upregulated DE transcripts. (XLSX 81 kb) [file 13071_2018_3086_MOESM3_ESM.xlsx]

## Sheet: Sheet1
Additional file 3: Table S2. Detailed information on the top 50 most significantly upregulated DE transcripts.
Transcripts_ID	logFC	unshrunk.logFC	logCPM	PValue	FDR	Peptide_ID	Peptide_Coords	Length	UniProt_Trematoda_BLASTX	UniProt_Trematoda_BLASTP	Entry	Entry_Name	Status	Protein_Names	Gene_Names	Organism	Organism_ID	Gene_Ontology	GO_Biological_Process	GO_Molecular_Function	GO_Cellular_Component	KEGG	RefSeq	UniGene	EMBL	eggNOG	InterPro	CDD	GeneID	KO	OrthoDB	Pfam	GO_Pfam
comp2758_seq1	-9.79806	-9.83672	4.75573	4.05e-126	7.55e-122	.	.	3659	tr|A0A183NS85|A0A183NS85_9TREM^tr|A0A183NS85|A0A183NS85_9TREM^Q:1830-1474,H:17-144^44.53%ID^E:6e-20^.^.	.	A0A183NS85	A0A183NS85_9TREM	unreviewed	Uncharacterized protein	.	Schistosoma mattheei	31246	.	.	.	.	.	.	.	.	.	.	.	.	.	.	.	.
comp4912_seq0	-9.52253	-9.56473	4.34657	3.62e-101	3.37e-97	.	.	1094	.	.	.	.	.	.	.	.	.	.	.	.	.	.	.	.	.	.	.	.	.	.	.	.	.
comp2149_seq0	-12.2281	-12.5062	4.45769	4.45e-97	2.77e-93	Gene.7740::comp2149_seq0::g.7740::m.7740	206-628[-]	1733	tr|A0A095B1E0|A0A095B1E0_SCHHA^tr|A0A095B1E0|A0A095B1E0_SCHHA^Q:592-209,H:1-129^57.69%ID^E:4e-32^.^.	tr|A0A095B1E0|A0A095B1E0_SCHHA^tr|A0A095B1E0|A0A095B1E0_SCHHA^Q:13-140,H:1-129^59.23%ID^E:8e-45^.^.	A0A095B1E0	A0A095B1E0_SCHHA	unreviewed	Uncharacterized protein	MS3_09426	Schistosoma haematobium (Blood fluke)	6185	.	.	.	.	shx:MS3_09426;	XP_012800691.1;	.	KL251647;	.	.	.	24596603;	.	.	.	.
comp65_seq18	16.1983	1.44269e+08	5.91986	2.66e-92	1.24e-88	.	.	3818	tr|C7C210|C7C210_SCHJA^tr|C7C210|C7C210_SCHJA^Q:2783-3076,H:182-280^46.46%ID^E:4e-35^.^.	.	C7C210	C7C210_SCHJA	unreviewed	Reverse transcriptase	.	Schistosoma japonicum (Blood fluke)	6182	RNA-directed DNA polymerase activity [GO:0003964]	.	RNA-directed DNA polymerase activity [GO:0003964]	.	.	.	.	FN356225;	.	IPR035901;IPR000477;	.	.	.	.	.	.
comp5896_seq0	-11.1769	-11.354	3.99666	5.53e-90	2.06e-86	.	.	826	.	.	.	.	.	.	.	.	.	.	.	.	.	.	.	.	.	.	.	.	.	.	.	.	.
comp837_seq1	-18.4607	-1.44269e+08	8.17817	1.51e-88	4.69e-85	Gene.3168::comp837_seq1::g.3168::m.3168	161-1063[+]	2856	tr|Q5DA67|Q5DA67_SCHJA^tr|Q5DA67|Q5DA67_SCHJA^Q:191-1060,H:1-285^78.62%ID^E:9e-122^.^.	tr|Q5DA67|Q5DA67_SCHJA^tr|Q5DA67|Q5DA67_SCHJA^Q:11-300,H:1-285^78.97%ID^E:5e-160^.^.	Q5DA67	Q5DA67_SCHJA	unreviewed	SJCHGC05677 protein (Fragment)	.	Schistosoma japonicum (Blood fluke)	6182	.	.	.	.	.	.	.	AY815557;	.	.	.	.	.	.	.	.
comp5430_seq10	-14.0185	-1.44269e+08	3.72515	5.2e-88	1.39e-84	Gene.18303::comp5430_seq10::g.18303::m.18303	4521-9038[-]	9471	tr|A0A094ZK78|A0A094ZK78_SCHHA^tr|A0A094ZK78|A0A094ZK78_SCHHA^Q:9008-4929,H:10-1323^62.74%ID^E:0^.^.	tr|A0A094ZK78|A0A094ZK78_SCHHA^tr|A0A094ZK78|A0A094ZK78_SCHHA^Q:11-1370,H:10-1323^63.38%ID^E:0^.^.	A0A094ZK78	A0A094ZK78_SCHHA	unreviewed	Inositol 1,4,5-trisphosphate receptor	MS3_02585	Schistosoma haematobium (Blood fluke)	6185	endoplasmic reticulum [GO:0005783]; membrane [GO:0016020]; inositol 1,4,5-trisphosphate-sensitive calcium-release channel activity [GO:0005220]	.	inositol 1,4,5-trisphosphate-sensitive calcium-release channel activity [GO:0005220]	endoplasmic reticulum [GO:0005783]; membrane [GO:0016020]	shx:MS3_02585;	XP_012794145.1;	.	KL250605;	.	IPR014821;IPR000493;IPR035910;IPR036300;IPR016093;IPR000699;IPR015925;	.	24590255;	K04958;	.	PF08709.8^Ins145_P3_rec^Inositol 1,4,5-trisphosphate/ryanodine receptor^28-166^E:2.1e-19`PF02815.16^MIR^MIR domain^170-357^E:2.7e-37`PF01365.18^RYDR_ITPR^RIH domain^403-636^E:7.9e-42	GO:0016020^cellular_component^membrane`GO:0005262^molecular_function^calcium channel activity`GO:0070588^biological_process^calcium ion transmembrane transport
comp1134_seq0	-6.49189	-6.49373	5.81623	1.83e-77	4.25e-74	Gene.4158::comp1134_seq0::g.4158::m.4158	1341-1943[+]	2511	tr|C1LI35|C1LI35_SCHJA^tr|C1LI35|C1LI35_SCHJA^Q:903-1940,H:351-690^85.55%ID^E:2e-175^.^.	tr|C1LI35|C1LI35_SCHJA^tr|C1LI35|C1LI35_SCHJA^Q:1-200,H:491-690^90%ID^E:5e-124^.^.	C1LI35	C1LI35_SCHJA	unreviewed	Solute carrier family 33 (Acetyl-CoA transporter), member 1 (EC 2.3.1.-)	SLC33A1	Schistosoma japonicum (Blood fluke)	6182	integral component of membrane [GO:0016021]; acetyl-CoA transporter activity [GO:0008521]; transferase activity, transferring acyl groups [GO:0016746]	.	acetyl-CoA transporter activity [GO:0008521]; transferase activity, transferring acyl groups [GO:0016746]	integral component of membrane [GO:0016021]	.	.	.	FN318635;	.	IPR024371;IPR036259;	.	.	.	.	PF13000.4^Acatn^Acetyl-coenzyme A transporter 1^6-170^E:7.8e-19	GO:0008521^molecular_function^acetyl-CoA transporter activity`GO:0016021^cellular_component^integral component of membrane
comp5560_seq0	-9.79217	-9.87528	3.65925	3.18e-73	6.58e-70	.	.	597	.	.	.	.	.	.	.	.	.	.	.	.	.	.	.	.	.	.	.	.	.	.	.	.	.
comp3298_seq0	-7.68434	-7.69818	4.1055	2.66e-71	4.96e-68	Gene.11704::comp3298_seq0::g.11704::m.11704	1165-1476[+]	1476	tr|C7C201|C7C201_SCHJA^tr|C7C201|C7C201_SCHJA^Q:1144-1473,H:1021-1130^84.55%ID^E:9e-56^.^.	tr|C7C201|C7C201_SCHJA^tr|C7C201|C7C201_SCHJA^Q:1-103,H:1028-1130^84.47%ID^E:1e-55^.^.	C7C201	C7C201_SCHJA	unreviewed	Gag-Pol polyprotein	.	Schistosoma japonicum (Blood fluke)	6182	aspartic-type endopeptidase activity [GO:0004190]; nucleic acid binding [GO:0003676]; DNA integration [GO:0015074]	DNA integration [GO:0015074]	aspartic-type endopeptidase activity [GO:0004190]; nucleic acid binding [GO:0003676]	.	.	.	.	FN356215;	.	IPR001584;IPR034128;IPR001995;IPR021109;IPR012337;IPR036397;IPR000477;	cd05484;	.	.	.	.	.
comp1481_seq2	14.8214	1.44269e+08	4.54861	1.19e-70	2.01e-67	Gene.5403::comp1481_seq2::g.5403::m.5403	1019-2035[+]	3327	tr|Q86FF4|Q86FF4_SCHJA^tr|Q86FF4|Q86FF4_SCHJA^Q:1019-2032,H:1-337^91.42%ID^E:0^.^.	tr|Q86FF4|Q86FF4_SCHJA^tr|Q86FF4|Q86FF4_SCHJA^Q:1-338,H:1-337^91.42%ID^E:0^.^.	Q86FF4	Q86FF4_SCHJA	unreviewed	Clone ZZD1216 mRNA sequence	.	Schistosoma japonicum (Blood fluke)	6182	integral component of membrane [GO:0016021]	.	.	integral component of membrane [GO:0016021]	.	.	.	AY222909;	.	IPR001841;IPR013083;	.	.	.	.	.	.
comp2831_seq1	15.1536	144269490	4.87893	1.47e-70	2.29e-67	Gene.10094::comp2831_seq1::g.10094::m.10094	1233-4601[+]	5972	tr|A0A183LIA7|A0A183LIA7_9TREM^tr|A0A183LIA7|A0A183LIA7_9TREM^Q:1233-4595,H:1-1138^47.07%ID^E:0^.^.	tr|A0A183LIA7|A0A183LIA7_9TREM^tr|A0A183LIA7|A0A183LIA7_9TREM^Q:1-1121,H:1-1138^47.07%ID^E:0^.^.	A0A183LIA7	A0A183LIA7_9TREM	unreviewed	Uncharacterized protein	.	Schistosoma margrebowiei	48269	.	.	.	.	.	.	.	.	.	.	.	.	.	.	.	.
comp1148_seq0	-7.32754	-7.32977	6.38489	1.12e-67	1.6e-64	Gene.4237::comp1148_seq0::g.4237::m.4237	513-1142[+]	2247	tr|A0A183P5X1|A0A183P5X1_9TREM^tr|A0A183P5X1|A0A183P5X1_9TREM^Q:570-1133,H:18-205^68.09%ID^E:9e-78^.^.	tr|A0A183KG39|A0A183KG39_9TREM^tr|A0A183KG39|A0A183KG39_9TREM^Q:4-207,H:2-205^65.69%ID^E:2e-96^.^.	A0A183KG39	A0A183KG39_9TREM	unreviewed	Uncharacterized protein	.	Schistosoma curassoni	6186	.	.	.	.	.	.	.	.	.	IPR011024;	.	.	.	.	.	.
comp6618_seq1	-13.6042	-1.44269e+08	3.30739	3.75e-67	4.99e-64	.	.	1098	.	.	.	.	.	.	.	.	.	.	.	.	.	.	.	.	.	.	.	.	.	.	.	.	.
comp6752_seq0	-6.81605	-6.82236	4.36487	6.92e-66	8.61e-63	Gene.21935::comp6752_seq0::g.21935::m.21935	973-4077[-]	4239	tr|A0A183LJL3|A0A183LJL3_9TREM^tr|A0A183LJL3|A0A183LJL3_9TREM^Q:4089-2431,H:13-555^54.39%ID^E:9e-122^.^.	tr|A0A183NVQ3|A0A183NVQ3_9TREM^tr|A0A183NVQ3|A0A183NVQ3_9TREM^Q:1-974,H:1-974^53.51%ID^E:0^.^.	A0A183NVQ3	A0A183NVQ3_9TREM	unreviewed	Uncharacterized protein	.	Schistosoma mattheei	31246	nucleic acid binding [GO:0003676]	.	nucleic acid binding [GO:0003676]	.	.	.	.	.	.	IPR036236;IPR013087;IPR013083;	.	.	.	.	.	.
comp167028_seq0	-12.6543	-12.8313	5.48785	2.33e-64	2.66e-61	.	.	628	.	.	.	.	.	.	.	.	.	.	.	.	.	.	.	.	.	.	.	.	.	.	.	.	.
comp247_seq3	-13.5389	-13.5906	8.08043	2.43e-64	2.66e-61	Gene.1031::comp247_seq3::g.1031::m.1031	2448-2786[-]	3454	tr|Q5C7W3|Q5C7W3_SCHJA^tr|Q5C7W3|Q5C7W3_SCHJA^Q:2798-2451,H:3-118^74.14%ID^E:1e-44^.^.	tr|Q5C7W3|Q5C7W3_SCHJA^tr|Q5C7W3|Q5C7W3_SCHJA^Q:1-112,H:7-118^74.11%ID^E:9e-50^.^.	Q5C7W3	Q5C7W3_SCHJA	unreviewed	SJCHGC09430 protein (Fragment)	.	Schistosoma japonicum (Blood fluke)	6182	integral component of membrane [GO:0016021]	.	.	integral component of membrane [GO:0016021]	.	.	.	AY808372;	.	.	.	.	.	.	.	.
comp1530_seq0	-4.68796	-4.68833	6.3312	1.14e-60	1.18e-57	Gene.5572::comp1530_seq0::g.5572::m.5572	4598-5146[-]	5376	tr|Q5DF07|Q5DF07_SCHJA^tr|Q5DF07|Q5DF07_SCHJA^Q:1180-257,H:1-308^77.99%ID^E:7e-152^.^.	tr|C7TZ45|C7TZ45_SCHJA^tr|C7TZ45|C7TZ45_SCHJA^Q:47-182,H:571-705^49.26%ID^E:3e-34^.^.	C7TZ45	C7TZ45_SCHJA	unreviewed	Endothelin-converting enzyme	.	Schistosoma japonicum (Blood fluke)	6182	integral component of membrane [GO:0016021]; metalloendopeptidase activity [GO:0004222]	.	metalloendopeptidase activity [GO:0004222]	integral component of membrane [GO:0016021]	.	.	.	FN327147;	.	IPR024079;IPR000718;IPR018497;IPR008753;	cd08662;	.	.	.	PF01431.18^Peptidase_M13^Peptidase family M13^47-180^E:9.3e-21	GO:0004222^molecular_function^metalloendopeptidase activity`GO:0006508^biological_process^proteolysis
comp5733_seq0	-11.906	-12.083	4.73736	5.02e-60	4.92e-57	Gene.19291::comp5733_seq0::g.19291::m.19291	3-839[+]	1145	tr|U3RBT1|U3RBT1_SCHJA^tr|U3RBT1|U3RBT1_SCHJA^Q:48-836,H:1-263^94.68%ID^E:9e-164^.^.	tr|U3RF04|U3RF04_SCHJA^tr|U3RF04|U3RF04_SCHJA^Q:16-278,H:1-263^95.06%ID^E:0^.^.	U3RF04	U3RF04_SCHJA	unreviewed	Elastase 2b	.	Schistosoma japonicum (Blood fluke)	6182	serine-type endopeptidase activity [GO:0004252]	.	serine-type endopeptidase activity [GO:0004252]	.	.	.	.	KF297681;	.	IPR009003;IPR001254;IPR018114;	.	.	.	.	PF00089.23^Trypsin^Trypsin^44-251^E:2.2e-22`PF13365.3^Trypsin_2^Trypsin-like peptidase domain^67-247^E:4.9e-06	GO:0004252^molecular_function^serine-type endopeptidase activity`GO:0006508^biological_process^proteolysis
comp892_seq1	-6.38042	-6.38252	5.51987	1.39e-59	1.3e-56	Gene.3393::comp892_seq1::g.3393::m.3393	424-2613[-]	3784	tr|C1L5F7|C1L5F7_SCHJA^tr|C1L5F7|C1L5F7_SCHJA^Q:2802-427,H:257-1048^95.96%ID^E:0^.^.	tr|C1L5F7|C1L5F7_SCHJA^tr|C1L5F7|C1L5F7_SCHJA^Q:1-729,H:320-1048^95.61%ID^E:0^.^.	C1L5F7	C1L5F7_SCHJA	unreviewed	Coatomer subunit beta (Beta-coat protein)	Beta-COP	Schistosoma japonicum (Blood fluke)	6182	COPI vesicle coat [GO:0030126]; Golgi membrane [GO:0000139]; structural molecule activity [GO:0005198]; intracellular protein transport [GO:0006886]; vesicle-mediated transport [GO:0016192]	intracellular protein transport [GO:0006886]; vesicle-mediated transport [GO:0016192]	structural molecule activity [GO:0005198]	COPI vesicle coat [GO:0030126]; Golgi membrane [GO:0000139]	.	.	.	FN314202;FN318494;	.	IPR011989;IPR016024;IPR002553;IPR011710;IPR016460;IPR029446;	.	.	.	.	PF01602.17^Adaptin_N^Adaptin N terminal region^3-190^E:1.6e-18`PF07718.9^Coatamer_beta_C^Coatomer beta C-terminal region^409-549^E:6.7e-54`PF14806.3^Coatomer_b_Cpla^Coatomer beta subunit appendage platform^555-683^E:5e-53	GO:0006886^biological_process^intracellular protein transport`GO:0016192^biological_process^vesicle-mediated transport`GO:0030117^cellular_component^membrane coat`GO:0005198^molecular_function^structural molecule activity`GO:0030126^cellular_component^COPI vesicle coat
comp3213_seq0	-6.20791	-6.21068	4.94814	3.27e-59	2.91e-56	Gene.11404::comp3213_seq0::g.11404::m.11404	823-1596[-]	1668	tr|Q5DBC1|Q5DBC1_SCHJA^tr|Q5DBC1|Q5DBC1_SCHJA^Q:1596-826,H:1-237^69.77%ID^E:4e-64^.^.	tr|Q5DBC1|Q5DBC1_SCHJA^tr|Q5DBC1|Q5DBC1_SCHJA^Q:1-257,H:1-237^75.19%ID^E:3e-99^.^.	Q5DBC1	Q5DBC1_SCHJA	unreviewed	SJCHGC01956 protein	.	Schistosoma japonicum (Blood fluke)	6182	.	.	.	.	.	.	.	AY815153;	.	.	.	.	.	.	.	.
comp4215_seq2	-4.89465	-4.89617	4.50013	9.63e-58	8.16e-55	Gene.14575::comp4215_seq2::g.14575::m.14575	315-7703[+]	10501	tr|A0A094ZI66|A0A094ZI66_SCHHA^tr|A0A094ZI66|A0A094ZI66_SCHHA^Q:369-8516,H:79-2742^85.57%ID^E:0^.^.	tr|A0A094ZI66|A0A094ZI66_SCHHA^tr|A0A094ZI66|A0A094ZI66_SCHHA^Q:19-2430,H:79-2489^87.77%ID^E:0^.^.	A0A094ZI66	A0A094ZI66_SCHHA	unreviewed	Nipped-B protein	MS3_02417	Schistosoma haematobium (Blood fluke)	6185	nucleus [GO:0005634]; chromatin binding [GO:0003682]; cell cycle [GO:0007049]; regulation of gene expression [GO:0010468]	cell cycle [GO:0007049]; regulation of gene expression [GO:0010468]	chromatin binding [GO:0003682]	nucleus [GO:0005634]	shx:MS3_02417;	XP_012793984.1;	.	KL250595;	.	IPR011989;IPR016024;IPR026003;IPR024986;IPR033031;	.	24590101;	K06672;	.	PF12765.4^Cohesin_HEAT^HEAT repeat associated with sister chromatid cohesion^1575-1616^E:8.5e-10`PF12830.4^Nipped-B_C^Sister chromatid cohesion C-terminus^2060-2315^E:1.4e-63	.
comp926_seq0	14.1994	1.44269e+08	3.93148	3.84e-56	3.01e-53	Gene.3484::comp926_seq0::g.3484::m.3484	6805-8013[-]	10375	tr|C1L4F1|C1L4F1_SCHJA^tr|C1L4F1|C1L4F1_SCHJA^Q:8013-6808,H:60-461^86.27%ID^E:0^.^.	tr|C1L4F1|C1L4F1_SCHJA^tr|C1L4F1|C1L4F1_SCHJA^Q:1-402,H:60-461^86.27%ID^E:0^.^.	C1L4F1	C1L4F1_SCHJA	unreviewed	Uncharacterized protein	.	Schistosoma japonicum (Blood fluke)	6182	.	.	.	.	.	.	.	FN313845;	.	.	.	.	.	.	.	.
comp11510_seq0	-9.13819	-9.1465	6.29616	3.88e-56	3.01e-53	.	.	774	tr|C1L955|C1L955_SCHJA^tr|C1L955|C1L955_SCHJA^Q:1-192,H:158-221^85.94%ID^E:4e-30^.^.	.	C1L955	C1L955_SCHJA	unreviewed	Trematode Eggshell Synthesis,domain-containing protein	.	Schistosoma japonicum (Blood fluke)	6182	.	.	.	.	.	.	.	FN315494;FN315495;FN315496;FN315497;FN315498;FN315500;FN315501;FN315502;FN315503;FN315504;	.	IPR012615;	.	.	.	.	.	.
comp1045_seq0	5.67771	5.6788	5.74794	4.74e-56	3.53e-53	Gene.3860::comp1045_seq0::g.3860::m.3860	309-2603[+]	2604	tr|C1L529|C1L529_SCHJA^tr|C1L529|C1L529_SCHJA^Q:309-2513,H:1-691^90.88%ID^E:0^.^.	tr|C1L529|C1L529_SCHJA^tr|C1L529|C1L529_SCHJA^Q:1-735,H:1-691^90.88%ID^E:0^.^.	C1L529	C1L529_SCHJA	unreviewed	Solute carrier family 6 (Neurotransmitter transporter, glycine), member 5	Slc6a5	Schistosoma japonicum (Blood fluke)	6182	integral component of membrane [GO:0016021]; neurotransmitter:sodium symporter activity [GO:0005328]	.	neurotransmitter:sodium symporter activity [GO:0005328]	integral component of membrane [GO:0016021]	.	.	.	FN314074;	.	IPR000175;IPR037272;	.	.	.	.	PF00209.15^SNF^Sodium:neurotransmitter symporter family^57-576^E:9.5e-194	GO:0005328^molecular_function^neurotransmitter:sodium symporter activity`GO:0006836^biological_process^neurotransmitter transport`GO:0016021^cellular_component^integral component of membrane
comp6803_seq0	-9.1817	-9.23618	3.63313	6.29e-56	4.51e-53	.	.	1155	tr|A0A183MLU2|A0A183MLU2_9TREM^tr|A0A183MLU2|A0A183MLU2_9TREM^Q:766-599,H:68-123^55.36%ID^E:2e-10^.^.	.	A0A183MLU2	A0A183MLU2_9TREM	unreviewed	Uncharacterized protein	.	Schistosoma margrebowiei	48269	.	.	.	.	.	.	.	.	.	.	.	.	.	.	.	.
comp1813_seq2	-6.57915	-6.58472	4.31222	8.96e-55	6.19e-52	Gene.6607::comp1813_seq2::g.6607::m.6607	294-962[+]	1648	tr|C1L4M5|C1L4M5_SCHJA^tr|C1L4M5|C1L4M5_SCHJA^Q:288-959,H:144-367^91.96%ID^E:2e-138^.^.	tr|C1L4M5|C1L4M5_SCHJA^tr|C1L4M5|C1L4M5_SCHJA^Q:1-222,H:146-367^92.34%ID^E:6e-143^.^.	C1L4M5	C1L4M5_SCHJA	unreviewed	Preprotein translocase YidC subunit	.	Schistosoma japonicum (Blood fluke)	6182	integral component of membrane [GO:0016021]; protein insertion into membrane [GO:0051205]	protein insertion into membrane [GO:0051205]	.	integral component of membrane [GO:0016021]	.	.	.	FN313919;	.	IPR028055;IPR001708;	.	.	.	.	PF02096.17^60KD_IMP^60Kd inner membrane protein^2-138^E:5.6e-19	GO:0051205^biological_process^protein insertion into membrane`GO:0016021^cellular_component^integral component of membrane
comp1104_seq0	-5.85811	-5.85847	7.56166	3.21e-54	2.14e-51	Gene.4028::comp1104_seq0::g.4028::m.4028	228-1457[+]	3198	tr|Q5DB60|Q5DB60_SCHJA^tr|Q5DB60|Q5DB60_SCHJA^Q:228-1454,H:1-409^98.78%ID^E:0^.^.	tr|Q5DB60|Q5DB60_SCHJA^tr|Q5DB60|Q5DB60_SCHJA^Q:1-409,H:1-409^98.78%ID^E:0^.^.	Q5DB60	Q5DB60_SCHJA	unreviewed	SJCHGC05810 protein	.	Schistosoma japonicum (Blood fluke)	6182	ATP binding [GO:0005524]; protein serine/threonine kinase activity [GO:0004674]	.	ATP binding [GO:0005524]; protein serine/threonine kinase activity [GO:0004674]	.	.	.	.	AY815214;	.	IPR011009;IPR000719;IPR017441;IPR008271;	.	.	.	.	PF00069.22^Pkinase^Protein kinase domain^13-300^E:1.3e-73`PF07714.14^Pkinase_Tyr^Protein tyrosine kinase^15-208^E:1.3e-33	GO:0004672^molecular_function^protein kinase activity`GO:0005524^molecular_function^ATP binding`GO:0006468^biological_process^protein phosphorylation
comp3081_seq0	-10.7108	-10.7767	4.90298	3.57e-54	2.3e-51	.	.	887	.	.	.	.	.	.	.	.	.	.	.	.	.	.	.	.	.	.	.	.	.	.	.	.	.
comp546_seq10	-16.4709	-1.44269e+08	6.18648	6.5e-54	4.04e-51	Gene.2253::comp546_seq10::g.2253::m.2253	165-3287[+]	4911	tr|C1LKX0|C1LKX0_SCHJA^tr|C1LKX0|C1LKX0_SCHJA^Q:171-3284,H:28-1063^98.75%ID^E:0^.^.	tr|C1LKX0|C1LKX0_SCHJA^tr|C1LKX0|C1LKX0_SCHJA^Q:3-1040,H:28-1063^98.75%ID^E:0^.^.	C1LKX0	C1LKX0_SCHJA	unreviewed	O-glycosyltransferase (EC 2.4.1.-)	Ogt	Schistosoma japonicum (Blood fluke)	6182	transferase activity, transferring glycosyl groups [GO:0016757]	.	transferase activity, transferring glycosyl groups [GO:0016757]	.	.	.	.	FN319621;	.	IPR029489;IPR013026;IPR011990;IPR001440;IPR019734;	.	.	.	.	PF13432.3^TPR_16^Tetratricopeptide repeat^68-108^E:0.015`PF00515.25^TPR_1^Tetratricopeptide repeat^76-109^E:2.9e-08`PF07719.14^TPR_2^Tetratricopeptide repeat^76-108^E:1.7e-05`PF13181.3^TPR_8^Tetratricopeptide repeat^76-108^E:0.0001`PF13374.3^TPR_10^Tetratricopeptide repeat^76-105^E:0.0022`PF13176.3^TPR_7^Tetratricopeptide repeat^78-106^E:0.016`PF13414.3^TPR_11^TPR repeat^83-123^E:6.4e-10`PF13181.…	GO:0005515^molecular_function^protein binding
comp5_seq0	-8.69921	-8.69928	12.6796	4.41e-53	2.65e-50	Gene.43::comp5_seq0::g.43::m.43	350-904[-]	1124	tr|C1LAP4|C1LAP4_SCHJA^tr|C1LAP4|C1LAP4_SCHJA^Q:904-353,H:1-184^90.76%ID^E:2e-108^.^.	tr|C1LAP4|C1LAP4_SCHJA^tr|C1LAP4|C1LAP4_SCHJA^Q:1-184,H:1-184^90.76%ID^E:2e-111^.^.	C1LAP4	C1LAP4_SCHJA	unreviewed	Superoxide dismutase [Cu-Zn] (EC 1.15.1.1)	EC-SOD	Schistosoma japonicum (Blood fluke)	6182	metal ion binding [GO:0046872]; superoxide dismutase activity [GO:0004784]	.	metal ion binding [GO:0046872]; superoxide dismutase activity [GO:0004784]	.	.	.	.	FN316041;	.	IPR036423;IPR024134;IPR018152;IPR001424;	cd00305;	.	.	.	PF00080.17^Sod_Cu^Copper/zinc superoxide dismutase (SODC)^44-179^E:2.5e-33	GO:0046872^molecular_function^metal ion binding`GO:0006801^biological_process^superoxide metabolic process`GO:0055114^biological_process^oxidation-reduction process
comp3726_seq0	6.70301	6.70957	4.22158	4.45e-51	2.59e-48	Gene.13159::comp3726_seq0::g.13159::m.13159	3-3047[-]	3379	tr|G4LZW3|G4LZW3_SCHMA^tr|G4LZW3|G4LZW3_SCHMA^Q:3044-222,H:1-927^80.34%ID^E:0^.^.	tr|G4LZW3|G4LZW3_SCHMA^tr|G4LZW3|G4LZW3_SCHMA^Q:2-942,H:1-927^80.34%ID^E:0^.^.	G4LZW3	G4LZW3_SCHMA	unreviewed	F-spondin, putative	Smp_180240	Schistosoma mansoni (Blood fluke)	6183	integral component of membrane [GO:0016021]; proteinaceous extracellular matrix [GO:0005578]; serine-type endopeptidase inhibitor activity [GO:0004867]	.	serine-type endopeptidase inhibitor activity [GO:0004867]	integral component of membrane [GO:0016021]; proteinaceous extracellular matrix [GO:0005578]	smm:Smp_180240;	XP_018646781.1;	.	CABG01000067;	KOG3539;ENOG410XQHP;	IPR002223;IPR036880;IPR020901;IPR009465;	cd00109;	8340860;	.	EOG091G02MV;	PF06468.10^Spond_N^Spondin_N^323-493^E:1.4e-40`PF00014.20^Kunitz_BPTI^Kunitz/Bovine pancreatic trypsin inhibitor domain^891-944^E:1e-14	GO:0004867^molecular_function^serine-type endopeptidase inhibitor activity
comp1141_seq3	-15.9146	-1.44269e+08	5.62902	7.99e-51	4.51e-48	Gene.4212::comp1141_seq3::g.4212::m.4212	5572-6699[-]	6791	tr|G4V9X0|G4V9X0_SCHMA^tr|G4V9X0|G4V9X0_SCHMA^Q:5389-2555,H:350-1284^74.63%ID^E:0^.^.	tr|G4V9X0|G4V9X0_SCHMA^tr|G4V9X0|G4V9X0_SCHMA^Q:1-354,H:1-354^70.22%ID^E:1e-157^.^.	G4V9X0	G4V9X0_SCHMA	unreviewed	Putative scythe/bat3	Smp_125770.2	Schistosoma mansoni (Blood fluke)	6183	.	.	.	.	smm:Smp_125770.1;	XP_018648249.1;	.	HE601624;	KOG4248;ENOG410XS9P;	IPR029071;IPR000626;	.	8352368;	.	EOG091G0XSR;	PF00240.20^ubiquitin^Ubiquitin family^4-74^E:4.9e-15`PF13881.3^Rad60-SLD_2^Ubiquitin-2 like Rad60 SUMO-like^27-84^E:0.0009	GO:0005515^molecular_function^protein binding
comp5323_seq0	-7.8012	-7.81444	4.29041	3.33e-49	1.82e-46	Gene.18033::comp5323_seq0::g.18033::m.18033	170-709[-]	822	tr|A0A183QFE3|A0A183QFE3_9TREM^tr|A0A183QFE3|A0A183QFE3_9TREM^Q:742-398,H:7-121^80%ID^E:5e-42^.^.	tr|G4LZC4|G4LZC4_SCHMA^tr|G4LZC4|G4LZC4_SCHMA^Q:1-157,H:1-157^82.17%ID^E:2e-56^.^.	G4LZC4	G4LZC4_SCHMA	unreviewed	Linker histone H1	Smp_162370	Schistosoma mansoni (Blood fluke)	6183	nucleosome [GO:0000786]; nucleus [GO:0005634]; DNA binding [GO:0003677]; nucleosome assembly [GO:0006334]	nucleosome assembly [GO:0006334]	DNA binding [GO:0003677]	nucleosome [GO:0000786]; nucleus [GO:0005634]	smm:Smp_162370;	XP_018646599.1;	.	CABG01000057;	ENOG410J2AG;ENOG41120CT;	IPR005818;IPR005819;IPR036388;IPR036390;	.	8353434;	K11275;	EOG091G0XGD;	PF00538.16^Linker_histone^linker histone H1 and H5 family^23-97^E:1.6e-26	GO:0003677^molecular_function^DNA binding`GO:0006334^biological_process^nucleosome assembly`GO:0000786^cellular_component^nucleosome`GO:0005634^cellular_component^nucleus
comp3416_seq1	-13.9312	-1.44269e+08	3.63664	1.32e-48	7.02e-46	Gene.12081::comp3416_seq1::g.12081::m.12081	317-1153[+]	2594	tr|C7TY45|C7TY45_SCHJA^tr|C7TY45|C7TY45_SCHJA^Q:311-1150,H:126-406^85.51%ID^E:6e-155^.^.	tr|C7TY45|C7TY45_SCHJA^tr|C7TY45|C7TY45_SCHJA^Q:10-278,H:139-406^88.15%ID^E:1e-174^.^.	C7TY45	C7TY45_SCHJA	unreviewed	Thioredoxin domain-containing protein 4	.	Schistosoma japonicum (Blood fluke)	6182	cell [GO:0005623]; cell redox homeostasis [GO:0045454]	cell redox homeostasis [GO:0045454]	.	cell [GO:0005623]	.	.	.	FN326797;	.	IPR036249;IPR013766;	.	.	.	.	PF13848.3^Thioredoxin_6^Thioredoxin-like domain^49-220^E:8.1e-27	.
comp1137_seq0	-5.72344	-5.72562	4.81042	2.04e-48	1.06e-45	Gene.4174::comp1137_seq0::g.4174::m.4174	435-851[-]	2422	tr|Q5DEI1|Q5DEI1_SCHJA^tr|Q5DEI1|Q5DEI1_SCHJA^Q:2162-1509,H:1-204^85.32%ID^E:2e-144^.^.	tr|Q11003|Q11003_SCHJA^tr|Q11003|Q11003_SCHJA^Q:1-138,H:87-224^95.65%ID^E:3e-94^.^.	Q11003	Q11003_SCHJA	unreviewed	Cathepsin L (Fragment)	.	Schistosoma japonicum (Blood fluke)	6182	cysteine-type peptidase activity [GO:0008234]	.	cysteine-type peptidase activity [GO:0008234]	.	.	.	.	U38475;	.	IPR025661;IPR000169;IPR025660;IPR013128;IPR000668;	.	.	.	.	PF00112.20^Peptidase_C1^Papain family cysteine protease^2-134^E:2.5e-34`PF03051.12^Peptidase_C1_2^Peptidase C1-like family^80-119^E:2e-05	GO:0008234^molecular_function^cysteine-type peptidase activity`GO:0006508^biological_process^proteolysis`GO:0004197^molecular_function^cysteine-type endopeptidase activity
comp1559_seq0	-4.4631	-4.46432	4.37851	5.65e-48	2.85e-45	Gene.5701::comp1559_seq0::g.5701::m.5701	2537-4441[-]	8530	tr|A0A183R611|A0A183R611_9TREM^tr|A0A183R611|A0A183R611_9TREM^Q:8448-7447,H:1-358^79.39%ID^E:8e-145^.^.	tr|A0A095A2V3|A0A095A2V3_SCHHA^tr|A0A095A2V3|A0A095A2V3_SCHHA^Q:1-628,H:353-969^64.72%ID^E:0^.^.	A0A095A2V3	A0A095A2V3_SCHHA	unreviewed	Uncharacterized protein	MS3_08326	Schistosoma haematobium (Blood fluke)	6185	.	.	.	.	shx:MS3_08326;	XP_012799627.1;	.	KL251308;	.	.	.	24595564;	.	.	.	.
comp90_seq2	-5.34842	-5.34847	9.94599	1.54e-47	7.58e-45	Gene.496::comp90_seq2::g.496::m.496	275-673[+]	2856	tr|Q86FB3|Q86FB3_SCHJA^tr|Q86FB3|Q86FB3_SCHJA^Q:275-670,H:1-132^93.18%ID^E:3e-80^.^.	tr|Q86FB3|Q86FB3_SCHJA^tr|Q86FB3|Q86FB3_SCHJA^Q:1-132,H:1-132^93.18%ID^E:3e-89^.^.	Q86FB3	Q86FB3_SCHJA	unreviewed	SJCHGC06294 protein (Zinc finger CDGSH domain-containing protein 1)	.	Schistosoma japonicum (Blood fluke)	6182	integral component of membrane [GO:0016021]; intracellular membrane-bounded organelle [GO:0043231]; 2 iron, 2 sulfur cluster binding [GO:0051537]	.	2 iron, 2 sulfur cluster binding [GO:0051537]	integral component of membrane [GO:0016021]; intracellular membrane-bounded organelle [GO:0043231]	.	.	.	AY222950;FN315193;FN315194;FN315196;FN315197;FN315198;FN320368;FN320369;	.	IPR018967;IPR019610;	.	.	.	.	PF10660.6^MitoNEET_N^Iron-containing outer mitochondrial membrane protein N-terminus^1-63^E:1.4e-24`PF09360.7^zf-CDGSH^Iron-binding zinc finger CDGSH type^86-111^E:2e-09	GO:0051537^molecular_function^2 iron, 2 sulfur cluster binding`GO:0043231^cellular_component^intracellular membrane-bounded organelle
comp3164_seq0	-6.49131	-6.49458	4.98974	1.61e-47	7.69e-45	.	.	1311	.	.	.	.	.	.	.	.	.	.	.	.	.	.	.	.	.	.	.	.	.	.	.	.	.
comp4508_seq0	13.7127	1.44269e+08	3.45029	2.79e-47	1.3e-44	Gene.15585::comp4508_seq0::g.15585::m.15585	313-4551[+]	5458	tr|A0A0E3T038|A0A0E3T038_SCHMA^tr|A0A0E3T038|A0A0E3T038_SCHMA^Q:313-4464,H:1-1410^70.31%ID^E:0^.^.	tr|A0A0E3T038|A0A0E3T038_SCHMA^tr|A0A0E3T038|A0A0E3T038_SCHMA^Q:1-1411,H:1-1462^69.54%ID^E:0^.^.	A0A0E3T038	A0A0E3T038_SCHMA	unreviewed	Integrin	alpha-Int4	Schistosoma mansoni (Blood fluke)	6183	integrin complex [GO:0008305]; cell adhesion [GO:0007155]; integrin-mediated signaling pathway [GO:0007229]	cell adhesion [GO:0007155]; integrin-mediated signaling pathway [GO:0007229]	.	integrin complex [GO:0008305]	.	.	.	KP644782;	.	IPR013519;IPR000413;IPR032695;	.	.	.	.	.	.
comp1311_seq0	4.19095	4.19131	5.91777	7.64e-46	3.48e-43	Gene.4777::comp1311_seq0::g.4777::m.4777	469-3291[+]	3293	tr|A0A094ZTR3|A0A094ZTR3_SCHHA^tr|A0A094ZTR3|A0A094ZTR3_SCHHA^Q:469-3252,H:1-934^79.13%ID^E:0^.^.	tr|A0A094ZTR3|A0A094ZTR3_SCHHA^tr|A0A094ZTR3|A0A094ZTR3_SCHHA^Q:1-928,H:1-934^80.72%ID^E:0^.^.	A0A094ZTR3	A0A094ZTR3_SCHHA	unreviewed	Titin	MS3_06564	Schistosoma haematobium (Blood fluke)	6185	.	.	.	.	shx:MS3_06564;	XP_012797951.1;	.	KL250985;	.	IPR007110;IPR036179;IPR013783;IPR013098;IPR003599;IPR003598;	.	24593947;	.	.	PF13927.3^Ig_3^Immunoglobulin domain^418-498^E:1.2e-09`PF07679.13^I-set^Immunoglobulin I-set domain^420-506^E:4.9e-13`PF00047.22^ig^Immunoglobulin domain^428-506^E:1.5e-06`PF13895.3^Ig_2^Immunoglobulin domain^431-512^E:1.7e-06`PF07679.13^I-set^Immunoglobulin I-set domain^578-649^E:1.3e-08`PF13895.3^Ig_2^Immunoglobulin domain^583-653^E:1.2e-06`PF07679.13^I-set^Immunoglobulin I-set domain^702-793^E…	GO:0005515^molecular_function^protein binding
comp339_seq1	-8.32674	-8.33095	6.46632	9.71e-46	4.31e-43	.	.	3494	.	.	.	.	.	.	.	.	.	.	.	.	.	.	.	.	.	.	.	.	.	.	.	.	.
comp2062_seq0	13.7901	1.44269e+08	3.52666	1.53e-45	6.63e-43	Gene.7410::comp2062_seq0::g.7410::m.7410	3232-5220[-]	5222	tr|A0A095CF02|A0A095CF02_SCHHA^tr|A0A095CF02|A0A095CF02_SCHHA^Q:4989-3211,H:1-623^65.92%ID^E:0^.^.	tr|A0A095CF02|A0A095CF02_SCHHA^tr|A0A095CF02|A0A095CF02_SCHHA^Q:78-655,H:1-603^69.26%ID^E:0^.^.	A0A095CF02	A0A095CF02_SCHHA	unreviewed	Uncharacterized protein	MS3_09941	Schistosoma haematobium (Blood fluke)	6185	integral component of membrane [GO:0016021]	.	.	integral component of membrane [GO:0016021]	shx:MS3_09941;	XP_012801195.1;	.	KL251873;	.	IPR036055;IPR023415;IPR002172;	cd00112;	24597096;	.	.	.	.
comp261_seq0	-5.05571	-5.05584	8.20781	1.96e-45	8.31e-43	Gene.1075::comp261_seq0::g.1075::m.1075	2891-3706[-]	7421	tr|Q5DAN5|Q5DAN5_SCHJA^tr|Q5DAN5|Q5DAN5_SCHJA^Q:3985-5277,H:1-431^93.27%ID^E:0^.^.	tr|G4V5J9|G4V5J9_SCHMA^tr|G4V5J9|G4V5J9_SCHMA^Q:1-265,H:879-1144^79.32%ID^E:5e-136^.^.	G4V5J9	G4V5J9_SCHMA	unreviewed	Uncharacterized protein	Smp_057120	Schistosoma mansoni (Blood fluke)	6183	.	.	.	.	smm:Smp_057120;	XP_018648517.1;	.	HE601624;	ENOG410ISNF;ENOG4111AQ6;	IPR003169;IPR035445;	.	8345767;	.	EOG091G0FKG;	.	.
comp5446_seq0	-9.42814	-9.51949	3.14858	1.61e-44	6.65e-42	Gene.18348::comp5446_seq0::g.18348::m.18348	2-349[-]	349	tr|A0A183LMK0|A0A183LMK0_9TREM^tr|A0A183LMK0|A0A183LMK0_9TREM^Q:298-98,H:239-304^50%ID^E:4e-12^.^.	tr|A0A183LMK0|A0A183LMK0_9TREM^tr|A0A183LMK0|A0A183LMK0_9TREM^Q:2-114,H:224-335^55.56%ID^E:3e-28^.^.	A0A183LMK0	A0A183LMK0_9TREM	unreviewed	Uncharacterized protein	.	Schistosoma margrebowiei	48269	.	.	.	.	.	.	.	.	.	.	.	.	.	.	.	.
comp1060_seq1	-7.65763	-7.66521	4.94218	8.84e-44	3.58e-41	Gene.3908::comp1060_seq1::g.3908::m.3908	171-674[+]	2093	tr|Q5D9K6|Q5D9K6_SCHJA^tr|Q5D9K6|Q5D9K6_SCHJA^Q:171-668,H:1-166^90.96%ID^E:3e-100^.^.	tr|Q5D9K6|Q5D9K6_SCHJA^tr|Q5D9K6|Q5D9K6_SCHJA^Q:1-166,H:1-166^90.96%ID^E:1e-107^.^.	Q5D9K6	Q5D9K6_SCHJA	unreviewed	SJCHGC02125 protein	.	Schistosoma japonicum (Blood fluke)	6182	nucleoside metabolic process [GO:0009116]	nucleoside metabolic process [GO:0009116]	.	.	.	.	.	AY815768;	.	IPR000836;IPR029057;	cd06223;	.	.	.	PF00156.24^Pribosyltran^Phosphoribosyl transferase domain^38-165^E:4.2e-14	GO:0009116^biological_process^nucleoside metabolic process
comp4395_seq2	13.577	1.44269e+08	3.31642	1.45e-43	5.73e-41	Gene.15249::comp4395_seq2::g.15249::m.15249	909-3305[+]	4427	tr|G4VGP4|G4VGP4_SCHMA^tr|G4VGP4|G4VGP4_SCHMA^Q:909-3293,H:1-745^77.94%ID^E:0^.^.	tr|G4VGP4|G4VGP4_SCHMA^tr|G4VGP4|G4VGP4_SCHMA^Q:1-795,H:1-745^77.94%ID^E:0^.^.	G4VGP4	G4VGP4_SCHMA	unreviewed	Putative poly(Rc) binding protien	Smp_132270	Schistosoma mansoni (Blood fluke)	6183	RNA binding [GO:0003723]	.	RNA binding [GO:0003723]	.	smm:Smp_132270;	XP_018650780.1;	.	HE601626;	KOG2190;ENOG410XNN8;	IPR004087;IPR004088;IPR036612;	.	8344145;	K21444;	EOG091G0DHI;	PF00013.26^KH_1^KH domain^223-282^E:2.7e-12`PF00013.26^KH_1^KH domain^308-372^E:3.1e-17`PF00013.26^KH_1^KH domain^719-781^E:4.7e-15	GO:0003723^molecular_function^RNA binding
comp4302_seq3	7.81962	7.83925	3.81065	3.16e-43	1.23e-40	Gene.14899::comp4302_seq3::g.14899::m.14899	619-4410[-]	5071	tr|A0A183JCM1|A0A183JCM1_9TREM^tr|A0A183JCM1|A0A183JCM1_9TREM^Q:4374-766,H:1-1189^78.33%ID^E:0^.^.	tr|A0A183JCM1|A0A183JCM1_9TREM^tr|A0A183JCM1|A0A183JCM1_9TREM^Q:13-1215,H:1-1189^78.41%ID^E:0^.^.	A0A183JCM1	A0A183JCM1_9TREM	unreviewed	Uncharacterized protein	.	Schistosoma curassoni	6186	catalytic activity [GO:0003824]; metabolic process [GO:0008152]	metabolic process [GO:0008152]	catalytic activity [GO:0003824]	.	.	.	.	.	.	IPR036736;IPR000873;IPR009081;IPR006162;	.	.	.	.	PF00501.25^AMP-binding^AMP-binding enzyme^185-706^E:2.2e-29	GO:0003824^molecular_function^catalytic activity`GO:0008152^biological_process^metabolic process
comp5179_seq1	-10.9262	-11.1731	3.29347	4.68e-43	1.78e-40	.	.	862	tr|A0A183L2Z5|A0A183L2Z5_9TREM^tr|A0A183L2Z5|A0A183L2Z5_9TREM^Q:540-653,H:85-122^71.05%ID^E:5e-10^.^.	.	A0A183L2Z5	A0A183L2Z5_9TREM	unreviewed	Uncharacterized protein	.	Schistosoma curassoni	6186	integral component of membrane [GO:0016021]	.	.	integral component of membrane [GO:0016021]	.	.	.	.	.	.	.	.	.	.	.	.
comp785_seq2	-10.7421	-10.9002	3.7182	6.45e-43	2.4e-40	.	.	899	.	.	.	.	.	.	.	.	.	.	.	.	.	.	.	.	.	.	.	.	.	.	.	.	.
