# Supplementary material for: Transcriptomic analysis of male and female Schistosoma mekongi adult worms
Source: Parasit Vectors. 2018 Sep 10;11:504. doi: 10.1186/s13071-018-3086-z (PMC6131826; doi:10.1186/s13071-018-3086-z)
Supplement: Supplementary file 4 — Table S3. Detailed information on GO term analysis of DE transcripts. (XLSX 78 kb) [file 13071_2018_3086_MOESM4_ESM.xlsx]

## Sheet: Biological processes
Additional file 4: Table S3. Detailed information on GO term analysis of DE transcripts.
GO.ID	Term	Annotated	Significant	Expected	p-value	FDR-value	Enrichment	Transcripts
GO:0007155	cell adhesion	81	67	35.68	5.9e-13	7.67295e-10	1.8778	comp10699_seq0,comp10699_seq1,comp10783_seq0,comp1100_seq3,comp1100_seq4,comp1100_seq5,comp11015_seq1,comp11049_seq1,comp11294_seq0,comp11360_seq0,comp11524_seq0,comp11524_seq1,comp11767_seq0,comp11805_seq0,comp12526_seq0,comp12935_seq0,comp12955_seq1,comp13034_seq0,comp13133_seq0,comp14164_seq0,comp14557_seq0,comp15806_seq0,comp16361_seq0,comp1719_seq1,comp18680_seq0,comp2017_seq1,comp2259_seq0,…
GO:0022610	biological adhesion	81	67	35.68	5.9e-13	7.67295e-10	1.8778	comp10699_seq0,comp10699_seq1,comp10783_seq0,comp1100_seq3,comp1100_seq4,comp1100_seq5,comp11015_seq1,comp11049_seq1,comp11294_seq0,comp11360_seq0,comp11524_seq0,comp11524_seq1,comp11767_seq0,comp11805_seq0,comp12526_seq0,comp12935_seq0,comp12955_seq1,comp13034_seq0,comp13133_seq0,comp14164_seq0,comp14557_seq0,comp15806_seq0,comp16361_seq0,comp1719_seq1,comp18680_seq0,comp2017_seq1,comp2259_seq0,…
GO:0007156	homophilic cell adhesion via plasma membrane adhesion molecules	55	48	24.23	2.5e-11	1.62563e-08	1.98102	comp10783_seq0,comp1100_seq3,comp1100_seq4,comp1100_seq5,comp11015_seq1,comp11049_seq1,comp11294_seq0,comp11360_seq0,comp11524_seq0,comp11524_seq1,comp11767_seq0,comp11805_seq0,comp12526_seq0,comp12955_seq1,comp13034_seq0,comp13133_seq0,comp14164_seq0,comp14557_seq0,comp15806_seq0,comp16361_seq0,comp18680_seq0,comp2533_seq2,comp4920_seq0,comp4988_seq0,comp5134_seq1,comp5575_seq2,comp5575_seq3,com…
GO:0098742	cell-cell adhesion via plasma-membrane adhesion molecules	55	48	24.23	2.5e-11	1.62563e-08	1.98102	comp10783_seq0,comp1100_seq3,comp1100_seq4,comp1100_seq5,comp11015_seq1,comp11049_seq1,comp11294_seq0,comp11360_seq0,comp11524_seq0,comp11524_seq1,comp11767_seq0,comp11805_seq0,comp12526_seq0,comp12955_seq1,comp13034_seq0,comp13133_seq0,comp14164_seq0,comp14557_seq0,comp15806_seq0,comp16361_seq0,comp18680_seq0,comp2533_seq2,comp4920_seq0,comp4988_seq0,comp5134_seq1,comp5575_seq2,comp5575_seq3,com…
GO:0098609	cell-cell adhesion	56	48	24.67	1e-10	5.202e-08	1.94568	comp10783_seq0,comp1100_seq3,comp1100_seq4,comp1100_seq5,comp11015_seq1,comp11049_seq1,comp11294_seq0,comp11360_seq0,comp11524_seq0,comp11524_seq1,comp11767_seq0,comp11805_seq0,comp12526_seq0,comp12955_seq1,comp13034_seq0,comp13133_seq0,comp14164_seq0,comp14557_seq0,comp15806_seq0,comp16361_seq0,comp18680_seq0,comp2533_seq2,comp4920_seq0,comp4988_seq0,comp5134_seq1,comp5575_seq2,comp5575_seq3,com…
GO:0007154	cell communication	661	348	291.16	1.1e-06	0.00047685	1.19522	comp10015_seq1,comp10019_seq1,comp10104_seq0,comp10264_seq0,comp10353_seq0,comp10446_seq0,comp10446_seq2,comp10519_seq0,comp10520_seq0,comp10560_seq0,comp10592_seq0,comp10592_seq3,comp10697_seq0,comp10744_seq0,comp10783_seq0,comp10987_seq0,comp11061_seq1,comp1169_seq0,comp1169_seq2,comp11714_seq0,comp11767_seq0,comp1178_seq10,comp11799_seq0,comp11938_seq0,comp11938_seq1,comp1193_seq0,comp12066_se…
GO:0044700	single organism signaling	647	338	284.99	4.2e-06	0.0015606	1.18601	comp10015_seq1,comp10019_seq1,comp10104_seq0,comp10264_seq0,comp10353_seq0,comp10446_seq0,comp10446_seq2,comp10519_seq0,comp10520_seq0,comp10560_seq0,comp10592_seq0,comp10592_seq3,comp10697_seq0,comp10744_seq0,comp10783_seq0,comp10987_seq0,comp11061_seq1,comp1169_seq0,comp1169_seq2,comp11714_seq0,comp11767_seq0,comp1178_seq10,comp11799_seq0,comp11938_seq0,comp11938_seq1,comp1193_seq0,comp12066_se…
GO:0023052	signaling	653	340	287.63	5.9e-06	0.00191824	1.18207	comp10015_seq1,comp10019_seq1,comp10104_seq0,comp10264_seq0,comp10353_seq0,comp10446_seq0,comp10446_seq2,comp10519_seq0,comp10520_seq0,comp10560_seq0,comp10592_seq0,comp10592_seq3,comp10697_seq0,comp10744_seq0,comp10783_seq0,comp10987_seq0,comp11061_seq1,comp1169_seq0,comp1169_seq2,comp11714_seq0,comp11767_seq0,comp1178_seq10,comp11799_seq0,comp11938_seq0,comp11938_seq1,comp1193_seq0,comp12066_se…
GO:0007165	signal transduction	627	323	276.18	3.4e-05	0.009826	1.16953	comp10015_seq1,comp10019_seq1,comp10104_seq0,comp10264_seq0,comp10353_seq0,comp10446_seq0,comp10446_seq2,comp10519_seq0,comp10520_seq0,comp10592_seq0,comp10592_seq3,comp10697_seq0,comp10744_seq0,comp10987_seq0,comp11061_seq1,comp1169_seq0,comp1169_seq2,comp11714_seq0,comp1178_seq10,comp11799_seq0,comp11938_seq0,comp11938_seq1,comp1193_seq0,comp12388_seq0,comp1244_seq1,comp12479_seq0,comp1279_seq2…

## Sheet: Cellular component
Additional file 4: Table S3. Detailed information on GO term analysis of DE transcripts.
GO.ID	Term	Annotated	Significant	Expected	p-value	FDR-value	Enrichment	Transcripts
GO:0031224	intrinsic component of membrane	3050	1581	1478.44	7e-08	3.861e-05	1.06937	comp10019_seq1,comp1002_seq1,comp1002_seq3,comp10070_seq0,comp1009_seq0,comp10122_seq0,comp10167_seq2,comp10171_seq0,comp10188_seq0,comp10194_seq2,comp10205_seq1,comp10209_seq1,comp1021_seq1,comp102_seq0,comp1030_seq0,comp10319_seq0,comp10319_seq1,comp10366_seq0,comp10369_seq0,comp10369_seq3,comp10385_seq0,comp10391_seq1,comp103_seq8,comp10402_seq1,comp1042_seq1,comp10431_seq0,comp1043_seq0,comp1…
GO:0016021	integral component of membrane	3043	1576	1475.04	1.1e-07	3.861e-05	1.06845	comp10019_seq1,comp1002_seq1,comp1002_seq3,comp10070_seq0,comp1009_seq0,comp10122_seq0,comp10167_seq2,comp10171_seq0,comp10188_seq0,comp10194_seq2,comp10205_seq1,comp10209_seq1,comp1021_seq1,comp102_seq0,comp1030_seq0,comp10319_seq0,comp10319_seq1,comp10366_seq0,comp10369_seq0,comp10369_seq3,comp10385_seq0,comp10391_seq1,comp103_seq8,comp10402_seq1,comp1042_seq1,comp10431_seq0,comp1043_seq0,comp1…
GO:0005886	plasma membrane	304	191	147.36	1.7e-07	3.978e-05	1.29615	comp10171_seq0,comp10205_seq1,comp10319_seq0,comp10319_seq1,comp10353_seq0,comp10783_seq0,comp10987_seq0,comp1100_seq3,comp1100_seq4,comp1100_seq5,comp11015_seq1,comp11049_seq1,comp11190_seq0,comp11294_seq0,comp11360_seq0,comp11524_seq0,comp11524_seq1,comp11767_seq0,comp11805_seq0,comp11824_seq0,comp11824_seq1,comp12388_seq0,comp12445_seq0,comp12526_seq0,comp12955_seq1,comp13034_seq0,comp13133_se…
GO:0044425	membrane part	3197	1636	1549.69	4.6e-06	0.0008073	1.0557	comp10019_seq1,comp1002_seq1,comp1002_seq3,comp10070_seq0,comp1009_seq0,comp10122_seq0,comp10167_seq2,comp10171_seq0,comp10188_seq0,comp10194_seq2,comp10205_seq1,comp10209_seq1,comp1021_seq1,comp102_seq0,comp1030_seq0,comp10319_seq0,comp10319_seq1,comp10353_seq0,comp10366_seq0,comp10369_seq0,comp10369_seq3,comp10385_seq0,comp10391_seq1,comp103_seq8,comp10402_seq1,comp1042_seq1,comp10431_seq0,comp…
GO:0030054	cell junction	60	46	29.08	6.9e-06	0.0009009	1.58184	comp10171_seq0,comp10205_seq1,comp11009_seq1,comp11190_seq0,comp11799_seq0,comp14063_seq0,comp14417_seq0,comp15173_seq0,comp1601_seq0,comp1601_seq1,comp1691_seq0,comp1691_seq2,comp1691_seq3,comp1691_seq6,comp19488_seq0,comp2259_seq0,comp262_seq0,comp262_seq1,comp262_seq2,comp3052_seq0,comp3259_seq0,comp3259_seq1,comp4101_seq0,comp4101_seq1,comp4599_seq1,comp5291_seq0,comp5577_seq3,comp5799_seq0,c…
GO:0071944	cell periphery	329	198	159.48	7.7e-06	0.0009009	1.24153	comp10171_seq0,comp10205_seq1,comp10319_seq0,comp10319_seq1,comp10353_seq0,comp10783_seq0,comp10987_seq0,comp1100_seq3,comp1100_seq4,comp1100_seq5,comp11015_seq1,comp11049_seq1,comp11190_seq0,comp11294_seq0,comp11360_seq0,comp11524_seq0,comp11524_seq1,comp11767_seq0,comp11805_seq0,comp11824_seq0,comp11824_seq1,comp12388_seq0,comp12445_seq0,comp12526_seq0,comp12955_seq1,comp13034_seq0,comp13133_se…
GO:0016020	membrane	3361	1707	1629.19	3e-05	0.00300857	1.04776	comp10019_seq1,comp1002_seq1,comp1002_seq3,comp10070_seq0,comp1009_seq0,comp10122_seq0,comp10167_seq2,comp10171_seq0,comp10188_seq0,comp10194_seq2,comp10205_seq1,comp10209_seq1,comp1021_seq1,comp102_seq0,comp1030_seq0,comp10319_seq0,comp10319_seq1,comp10353_seq0,comp10366_seq0,comp10369_seq0,comp10369_seq3,comp10385_seq0,comp10391_seq1,comp103_seq8,comp10402_seq1,comp1042_seq1,comp10431_seq0,comp…
GO:0005840	ribosome	200	125	96.95	3.5e-05	0.00307125	1.28932	comp101_seq0,comp104_seq0,comp105_seq0,comp107_seq0,comp108102_seq0,comp108_seq0,comp109_seq0,comp111_seq0,comp1142_seq1,comp1166_seq3,comp116_seq1,comp11_seq0,comp120_seq0,comp127_seq2,comp129_seq0,comp131_seq0,comp1329_seq1,comp133_seq0,comp134_seq0,comp140_seq0,comp1422_seq0,comp142_seq0,comp147_seq0,comp14_seq0,comp14_seq1,comp150_seq0,comp153_seq2,comp154_seq0,comp1571_seq0,comp1571_seq1,com…
GO:0045202	synapse	60	44	29.08	7.3e-05	0.005694	1.51307	comp10171_seq0,comp10205_seq1,comp11190_seq0,comp11824_seq0,comp11824_seq1,comp12066_seq0,comp1250_seq0,comp1424_seq0,comp1424_seq1,comp14782_seq0,comp15018_seq0,comp1601_seq0,comp1601_seq1,comp16695_seq1,comp1691_seq6,comp19488_seq0,comp1_seq1,comp2217_seq0,comp2576_seq1,comp3285_seq0,comp4101_seq0,comp4101_seq1,comp4146_seq0,comp4379_seq4,comp4599_seq1,comp5830_seq0,comp5858_seq0,comp5858_seq1,…
GO:0044459	plasma membrane part	180	109	87.25	0.00063	0.04374	1.24928	comp10171_seq0,comp10353_seq0,comp10783_seq0,comp10987_seq0,comp11190_seq0,comp11767_seq0,comp12388_seq0,comp12445_seq0,comp1337_seq0,comp1412_seq3,comp14476_seq1,comp14782_seq0,comp15018_seq0,comp1537_seq1,comp15681_seq0,comp1601_seq0,comp1601_seq1,comp1603_seq1,comp1603_seq3,comp16159_seq0,comp1691_seq6,comp17638_seq1,comp1864_seq0,comp1864_seq2,comp19488_seq0,comp2149_seq3,comp2166_seq0,comp21…
GO:0098794	postsynapse	26	21	12.6	0.00073	0.04374	1.66667	comp10171_seq0,comp11190_seq0,comp11824_seq0,comp11824_seq1,comp14782_seq0,comp15018_seq0,comp1601_seq0,comp1601_seq1,comp1691_seq6,comp19488_seq0,comp4101_seq0,comp4101_seq1,comp4599_seq1,comp5858_seq0,comp5858_seq1,comp6788_seq0,comp7019_seq0,comp7181_seq0,comp8060_seq0,comp8196_seq1,comp9558_seq2
GO:0044463	cell projection part	34	26	16.48	0.00079	0.04374	1.57767	comp1052_seq2,comp10623_seq0,comp10974_seq0,comp10998_seq1,comp1101_seq0,comp12475_seq0,comp13632_seq0,comp1424_seq0,comp1424_seq1,comp18484_seq1,comp4808_seq7,comp4808_seq8,comp5830_seq0,comp6259_seq1,comp684_seq1,comp7831_seq3,comp8110_seq1,comp8513_seq0,comp8655_seq0,comp8655_seq1,comp883_seq0,comp9215_seq0,comp9358_seq0,comp9858_seq0,comp9943_seq1,comp9964_seq3
GO:0045211	postsynaptic membrane	20	17	9.69	0.00081	0.04374	1.75439	comp10171_seq0,comp11190_seq0,comp1601_seq0,comp1601_seq1,comp1691_seq6,comp19488_seq0,comp4101_seq0,comp4101_seq1,comp4599_seq1,comp5858_seq0,comp5858_seq1,comp6788_seq0,comp7019_seq0,comp7181_seq0,comp8060_seq0,comp8196_seq1,comp9558_seq2
GO:0031226	intrinsic component of plasma membrane	110	70	53.32	0.00088	0.0441257	1.31283	comp10783_seq0,comp10987_seq0,comp11767_seq0,comp1412_seq3,comp14476_seq1,comp14782_seq0,comp15018_seq0,comp1537_seq1,comp15681_seq0,comp1603_seq1,comp1603_seq3,comp16159_seq0,comp17638_seq1,comp1864_seq0,comp1864_seq2,comp2149_seq3,comp2189_seq1,comp2364_seq2,comp2433_seq0,comp2433_seq1,comp244_seq0,comp2609_seq1,comp2760_seq0,comp2760_seq1,comp299_seq1,comp299_seq2,comp3185_seq1,comp3543_seq0,c…
GO:0042995	cell projection	77	51	37.32	0.00118	0.0495529	1.36656	comp1052_seq2,comp10578_seq0,comp10623_seq0,comp10974_seq0,comp10998_seq1,comp1101_seq0,comp12475_seq0,comp12639_seq1,comp1264_seq1,comp13632_seq0,comp1424_seq0,comp1424_seq1,comp18484_seq1,comp2897_seq2,comp3052_seq0,comp3259_seq0,comp3259_seq1,comp3272_seq0,comp4745_seq0,comp4745_seq1,comp4808_seq7,comp4808_seq8,comp5830_seq0,comp6259_seq1,comp6798_seq0,comp684_seq0,comp684_seq1,comp7161_seq0,c…
GO:0120025	plasma membrane bounded cell projection	77	51	37.32	0.00118	0.0495529	1.36656	comp1052_seq2,comp10578_seq0,comp10623_seq0,comp10974_seq0,comp10998_seq1,comp1101_seq0,comp12475_seq0,comp12639_seq1,comp1264_seq1,comp13632_seq0,comp1424_seq0,comp1424_seq1,comp18484_seq1,comp2897_seq2,comp3052_seq0,comp3259_seq0,comp3259_seq1,comp3272_seq0,comp4745_seq0,comp4745_seq1,comp4808_seq7,comp4808_seq8,comp5830_seq0,comp6259_seq1,comp6798_seq0,comp684_seq0,comp684_seq1,comp7161_seq0,c…
GO:0005930	axoneme	13	12	6.3	0.0012	0.0495529	1.90476	comp10623_seq0,comp10974_seq0,comp13632_seq0,comp18484_seq1,comp4808_seq7,comp4808_seq8,comp684_seq1,comp8110_seq1,comp8513_seq0,comp9215_seq0,comp9358_seq0,comp9964_seq3

## Sheet: Molecular function
Additional file 4: Table S3. Detailed information on GO term analysis of DE transcripts.
GO.ID	Term	Annotated	Significant	Expected	p-value	FDR-value	Enrichment	Transcripts
GO:0008324	cation transmembrane transporter activity	268	164	116.71	2.6e-09	3.82e-06	1.40519	comp10171_seq0,comp10385_seq0,comp1045_seq0,comp1050_seq0,comp10968_seq0,comp11048_seq0,comp11190_seq0,comp11254_seq0,comp1127_seq0,comp11582_seq0,comp1186_seq1,comp11926_seq1,comp11_seq2,comp12087_seq1,comp12150_seq0,comp12189_seq1,comp12445_seq0,comp1252_seq1,comp12588_seq0,comp12724_seq0,comp12724_seq1,comp128_seq0,comp12912_seq0,comp13553_seq0,comp1363_seq0,comp1412_seq0,comp1412_seq1,comp141…
GO:0022890	inorganic cation transmembrane transporter activity	239	148	104.08	5e-09	3.82e-06	1.42198	comp10171_seq0,comp10385_seq0,comp1045_seq0,comp1050_seq0,comp10968_seq0,comp11048_seq0,comp11190_seq0,comp11254_seq0,comp1127_seq0,comp11582_seq0,comp1186_seq1,comp11926_seq1,comp11_seq2,comp12087_seq1,comp12150_seq0,comp12445_seq0,comp1252_seq1,comp12588_seq0,comp12724_seq0,comp12724_seq1,comp128_seq0,comp12912_seq0,comp13553_seq0,comp1363_seq0,comp1412_seq0,comp1412_seq1,comp1412_seq2,comp1412…
GO:0005261	cation channel activity	115	79	50.08	3.7e-08	1.88453e-05	1.57748	comp10171_seq0,comp11048_seq0,comp11190_seq0,comp11254_seq0,comp11582_seq0,comp11926_seq1,comp12087_seq1,comp12150_seq0,comp12445_seq0,comp12588_seq0,comp12724_seq0,comp12724_seq1,comp12912_seq0,comp13553_seq0,comp14782_seq0,comp15018_seq0,comp15681_seq0,comp16006_seq1,comp1601_seq0,comp1601_seq1,comp16159_seq0,comp1657_seq0,comp1691_seq6,comp17638_seq1,comp19488_seq0,comp2149_seq3,comp2263_seq1,…
GO:0015075	ion transmembrane transporter activity	372	212	162	6.5e-08	2.483e-05	1.30864	comp10171_seq0,comp10205_seq1,comp10385_seq0,comp1045_seq0,comp1050_seq0,comp10968_seq0,comp11048_seq0,comp11190_seq0,comp11254_seq0,comp1127_seq0,comp11582_seq0,comp11824_seq0,comp11824_seq1,comp1186_seq1,comp11926_seq1,comp11_seq2,comp12087_seq1,comp12150_seq0,comp12189_seq1,comp12445_seq0,comp1252_seq1,comp12588_seq0,comp12724_seq0,comp12724_seq1,comp128_seq0,comp12912_seq0,comp13553_seq0,comp…
GO:0022857	transmembrane transporter activity	465	257	202.5	1.1e-07	3.31067e-05	1.26914	comp10171_seq0,comp10205_seq1,comp10385_seq0,comp1045_seq0,comp1050_seq0,comp10968_seq0,comp11048_seq0,comp11190_seq0,comp11254_seq0,comp1127_seq0,comp11582_seq0,comp11824_seq0,comp11824_seq1,comp1186_seq1,comp11926_seq1,comp11_seq2,comp12087_seq1,comp12150_seq0,comp12189_seq1,comp12445_seq0,comp1252_seq1,comp12588_seq0,comp12724_seq0,comp12724_seq1,comp12746_seq0,comp128_seq0,comp12912_seq0,comp…
GO:0004888	transmembrane signaling receptor activity	154	99	67.06	1.3e-07	3.31067e-05	1.47629	comp10019_seq1,comp10122_seq0,comp10171_seq0,comp10209_seq1,comp10319_seq0,comp10319_seq1,comp10366_seq0,comp10600_seq1,comp10684_seq0,comp10692_seq1,comp10708_seq0,comp1075_seq4,comp10987_seq0,comp11116_seq1,comp11190_seq0,comp11385_seq1,comp11713_seq0,comp1178_seq10,comp11824_seq0,comp11824_seq1,comp11939_seq0,comp12150_seq0,comp12370_seq0,comp12404_seq0,comp12673_seq0,comp12789_seq0,comp12835_…
GO:0003735	structural constituent of ribosome	160	102	69.68	1.6e-07	3.49257e-05	1.46383	comp101_seq0,comp104_seq0,comp105_seq0,comp107_seq0,comp108102_seq0,comp108_seq0,comp109_seq0,comp111_seq0,comp1142_seq1,comp1166_seq3,comp116_seq1,comp11_seq0,comp120_seq0,comp127_seq2,comp129_seq0,comp131_seq0,comp134_seq0,comp140_seq0,comp147_seq0,comp14_seq0,comp14_seq1,comp150_seq0,comp153_seq2,comp154_seq0,comp1571_seq0,comp1571_seq1,comp160_seq0,comp161_seq0,comp1649_seq0,comp1660_seq0,com…
GO:0022891	substrate-specific transmembrane transporter activity	402	224	175.06	3.2e-07	6.112e-05	1.27956	comp10171_seq0,comp10205_seq1,comp10385_seq0,comp1045_seq0,comp1050_seq0,comp10968_seq0,comp11048_seq0,comp11190_seq0,comp11254_seq0,comp1127_seq0,comp11582_seq0,comp11824_seq0,comp11824_seq1,comp1186_seq1,comp11926_seq1,comp11_seq2,comp12087_seq1,comp12150_seq0,comp12189_seq1,comp12445_seq0,comp1252_seq1,comp12588_seq0,comp12724_seq0,comp12724_seq1,comp128_seq0,comp12912_seq0,comp13553_seq0,comp…
GO:0004871	signal transducer activity	231	138	100.59	3.7e-07	6.28178e-05	1.37191	comp10019_seq1,comp10104_seq0,comp10122_seq0,comp10146_seq1,comp10171_seq0,comp10192_seq1,comp10209_seq1,comp10319_seq0,comp10319_seq1,comp10353_seq0,comp10366_seq0,comp10592_seq0,comp10592_seq3,comp10600_seq1,comp10684_seq0,comp10692_seq1,comp10708_seq0,comp1075_seq4,comp10850_seq0,comp10850_seq2,comp10987_seq0,comp11116_seq1,comp11190_seq0,comp11385_seq1,comp11713_seq0,comp1178_seq10,comp11824_…
GO:0099600	transmembrane receptor activity	166	104	72.29	4.3e-07	6.5704e-05	1.43865	comp10019_seq1,comp10122_seq0,comp10171_seq0,comp10205_seq1,comp10209_seq1,comp10319_seq0,comp10319_seq1,comp10366_seq0,comp10600_seq1,comp10684_seq0,comp10692_seq1,comp10708_seq0,comp1075_seq4,comp10987_seq0,comp11116_seq1,comp11190_seq0,comp11385_seq1,comp11713_seq0,comp1178_seq10,comp11824_seq0,comp11824_seq1,comp11939_seq0,comp12150_seq0,comp12370_seq0,comp12404_seq0,comp12673_seq0,comp12789_…
GO:0046873	metal ion transmembrane transporter activity	173	107	75.34	7.5e-07	0.000104182	1.42023	comp10385_seq0,comp1045_seq0,comp1050_seq0,comp10968_seq0,comp11048_seq0,comp11254_seq0,comp1127_seq0,comp11582_seq0,comp1186_seq1,comp11926_seq1,comp12087_seq1,comp12150_seq0,comp12445_seq0,comp12588_seq0,comp12724_seq0,comp12724_seq1,comp12912_seq0,comp13553_seq0,comp1363_seq0,comp1412_seq0,comp1412_seq1,comp1412_seq2,comp1412_seq3,comp1412_seq8,comp15681_seq0,comp16006_seq1,comp16159_seq0,comp…
GO:0005198	structural molecule activity	250	146	108.87	1.1e-06	0.000140067	1.34105	comp101_seq0,comp104_seq0,comp1058_seq0,comp105_seq0,comp10600_seq0,comp107_seq0,comp108102_seq0,comp108_seq0,comp109_seq0,comp1105_seq1,comp111_seq0,comp1142_seq1,comp1166_seq3,comp116_seq1,comp11_seq0,comp120_seq0,comp12307_seq0,comp12661_seq0,comp127_seq2,comp129_seq0,comp131_seq0,comp1337_seq0,comp134_seq0,comp140_seq0,comp1468_seq0,comp147_seq0,comp14_seq0,comp14_seq1,comp150_seq0,comp153_se…
GO:0004872	receptor activity	189	114	82.3	2e-06	0.000218286	1.38518	comp10019_seq1,comp10122_seq0,comp10171_seq0,comp10192_seq1,comp10205_seq1,comp10209_seq1,comp10319_seq0,comp10319_seq1,comp10366_seq0,comp10470_seq0,comp10600_seq1,comp10684_seq0,comp10692_seq1,comp10708_seq0,comp1075_seq4,comp10987_seq0,comp11116_seq1,comp11190_seq0,comp11385_seq1,comp11713_seq0,comp1178_seq10,comp11824_seq0,comp11824_seq1,comp11939_seq0,comp12150_seq0,comp12370_seq0,comp12404_…
GO:0060089	molecular transducer activity	189	114	82.3	2e-06	0.000218286	1.38518	comp10019_seq1,comp10122_seq0,comp10171_seq0,comp10192_seq1,comp10205_seq1,comp10209_seq1,comp10319_seq0,comp10319_seq1,comp10366_seq0,comp10470_seq0,comp10600_seq1,comp10684_seq0,comp10692_seq1,comp10708_seq0,comp1075_seq4,comp10987_seq0,comp11116_seq1,comp11190_seq0,comp11385_seq1,comp11713_seq0,comp1178_seq10,comp11824_seq0,comp11824_seq1,comp11939_seq0,comp12150_seq0,comp12370_seq0,comp12404_…
GO:0038023	signaling receptor activity	169	103	73.6	3.2e-06	0.000325973	1.39946	comp10019_seq1,comp10122_seq0,comp10171_seq0,comp10192_seq1,comp10209_seq1,comp10319_seq0,comp10319_seq1,comp10366_seq0,comp10600_seq1,comp10684_seq0,comp10692_seq1,comp10708_seq0,comp1075_seq4,comp10987_seq0,comp11116_seq1,comp11190_seq0,comp11385_seq1,comp11713_seq0,comp1178_seq10,comp11824_seq0,comp11824_seq1,comp11939_seq0,comp12150_seq0,comp12370_seq0,comp12404_seq0,comp12673_seq0,comp12789_…
GO:0005509	calcium ion binding	283	160	123.24	5.2e-06	0.0004966	1.29828	comp1022_seq0,comp1039_seq0,comp10478_seq0,comp10478_seq1,comp10478_seq2,comp10665_seq0,comp10783_seq0,comp1100_seq3,comp1100_seq4,comp1100_seq5,comp11015_seq1,comp11048_seq0,comp11049_seq1,comp110_seq0,comp110_seq1,comp11294_seq0,comp112_seq0,comp112_seq1,comp11360_seq0,comp1139_seq0,comp11486_seq0,comp11524_seq0,comp11524_seq1,comp11767_seq0,comp11802_seq0,comp11805_seq0,comp12526_seq0,comp1273…
GO:0015077	monovalent inorganic cation transmembrane transporter activity	162	98	70.55	8.7e-06	0.000780978	1.38909	comp10385_seq0,comp1045_seq0,comp10968_seq0,comp11254_seq0,comp11582_seq0,comp11926_seq1,comp11_seq2,comp12087_seq1,comp1252_seq1,comp12724_seq0,comp12724_seq1,comp128_seq0,comp12912_seq0,comp13553_seq0,comp1363_seq0,comp1412_seq0,comp1412_seq1,comp1412_seq2,comp1412_seq3,comp1412_seq8,comp155_seq0,comp15681_seq0,comp16006_seq1,comp16159_seq0,comp1663_seq0,comp1663_seq1,comp2149_seq3,comp2263_seq…
GO:0005215	transporter activity	598	311	260.41	9.2e-06	0.000780978	1.19427	comp10171_seq0,comp10205_seq1,comp10385_seq0,comp1045_seq0,comp1050_seq0,comp10968_seq0,comp11048_seq0,comp11190_seq0,comp11254_seq0,comp1127_seq0,comp1134_seq0,comp11582_seq0,comp11824_seq0,comp11824_seq1,comp1186_seq1,comp11926_seq1,comp11986_seq0,comp11_seq2,comp12087_seq1,comp12150_seq0,comp12189_seq1,comp12445_seq0,comp1250_seq0,comp1252_seq1,comp12588_seq0,comp12724_seq0,comp12724_seq1,comp…
GO:0022892	substrate-specific transporter activity	475	249	206.85	3.7e-05	0.00252452	1.20377	comp10171_seq0,comp10205_seq1,comp10385_seq0,comp1045_seq0,comp1050_seq0,comp10968_seq0,comp11048_seq0,comp11190_seq0,comp11254_seq0,comp1127_seq0,comp11582_seq0,comp11824_seq0,comp11824_seq1,comp1186_seq1,comp11926_seq1,comp11_seq2,comp12087_seq1,comp12150_seq0,comp12189_seq1,comp12445_seq0,comp1252_seq1,comp12588_seq0,comp12724_seq0,comp12724_seq1,comp128_seq0,comp12912_seq0,comp1294_seq0,comp1…
GO:0005216	ion channel activity	178	104	77.51	3.8e-05	0.00252452	1.34176	comp10171_seq0,comp10205_seq1,comp11048_seq0,comp11190_seq0,comp11254_seq0,comp11582_seq0,comp11824_seq0,comp11824_seq1,comp11926_seq1,comp12087_seq1,comp12150_seq0,comp12445_seq0,comp12588_seq0,comp12724_seq0,comp12724_seq1,comp12912_seq0,comp13553_seq0,comp14782_seq0,comp15018_seq0,comp15681_seq0,comp157_seq2,comp16006_seq1,comp1601_seq0,comp1601_seq1,comp16159_seq0,comp1657_seq0,comp1691_seq6,…
GO:0015267	channel activity	178	104	77.51	3.8e-05	0.00252452	1.34176	comp10171_seq0,comp10205_seq1,comp11048_seq0,comp11190_seq0,comp11254_seq0,comp11582_seq0,comp11824_seq0,comp11824_seq1,comp11926_seq1,comp12087_seq1,comp12150_seq0,comp12445_seq0,comp12588_seq0,comp12724_seq0,comp12724_seq1,comp12912_seq0,comp13553_seq0,comp14782_seq0,comp15018_seq0,comp15681_seq0,comp157_seq2,comp16006_seq1,comp1601_seq0,comp1601_seq1,comp16159_seq0,comp1657_seq0,comp1691_seq6,…
GO:0022803	passive transmembrane transporter activity	178	104	77.51	3.8e-05	0.00252452	1.34176	comp10171_seq0,comp10205_seq1,comp11048_seq0,comp11190_seq0,comp11254_seq0,comp11582_seq0,comp11824_seq0,comp11824_seq1,comp11926_seq1,comp12087_seq1,comp12150_seq0,comp12445_seq0,comp12588_seq0,comp12724_seq0,comp12724_seq1,comp12912_seq0,comp13553_seq0,comp14782_seq0,comp15018_seq0,comp15681_seq0,comp157_seq2,comp16006_seq1,comp1601_seq0,comp1601_seq1,comp16159_seq0,comp1657_seq0,comp1691_seq6,…
GO:0022838	substrate-specific channel activity	178	104	77.51	3.8e-05	0.00252452	1.34176	comp10171_seq0,comp10205_seq1,comp11048_seq0,comp11190_seq0,comp11254_seq0,comp11582_seq0,comp11824_seq0,comp11824_seq1,comp11926_seq1,comp12087_seq1,comp12150_seq0,comp12445_seq0,comp12588_seq0,comp12724_seq0,comp12724_seq1,comp12912_seq0,comp13553_seq0,comp14782_seq0,comp15018_seq0,comp15681_seq0,comp157_seq2,comp16006_seq1,comp1601_seq0,comp1601_seq1,comp16159_seq0,comp1657_seq0,comp1691_seq6,…
GO:0022804	active transmembrane transporter activity	144	85	62.71	0.00012	0.00764	1.35545	comp10385_seq0,comp1045_seq0,comp1050_seq0,comp10968_seq0,comp1186_seq1,comp12746_seq0,comp1328_seq0,comp1363_seq0,comp1390_seq1,comp1412_seq0,comp1412_seq1,comp1412_seq2,comp1412_seq3,comp1412_seq8,comp14476_seq1,comp1576_seq1,comp16076_seq0,comp1706_seq1,comp22556_seq1,comp2413_seq0,comp2433_seq0,comp2433_seq1,comp2518_seq3,comp2560_seq0,comp2560_seq1,comp2609_seq1,comp260_seq0,comp2620_seq0,co…
GO:0099094	ligand-gated cation channel activity	20	17	8.71	0.00017	0.00962074	1.95178	comp10171_seq0,comp11190_seq0,comp12150_seq0,comp1601_seq0,comp1601_seq1,comp1657_seq0,comp1691_seq6,comp19488_seq0,comp5430_seq10,comp5430_seq11,comp5430_seq2,comp5858_seq0,comp5858_seq1,comp7019_seq0,comp8060_seq0,comp8196_seq1,comp9558_seq2
GO:0030594	neurotransmitter receptor activity	28	22	12.19	0.00017	0.00962074	1.80476	comp10171_seq0,comp10708_seq0,comp11190_seq0,comp11824_seq0,comp11824_seq1,comp1601_seq0,comp1601_seq1,comp1691_seq6,comp19488_seq0,comp2813_seq1,comp4101_seq0,comp4101_seq1,comp4599_seq1,comp5858_seq0,comp5858_seq1,comp6788_seq0,comp7019_seq0,comp8060_seq0,comp8196_seq1,comp9558_seq2,comp9597_seq0,comp9597_seq1
GO:0004857	enzyme inhibitor activity	33	25	14.37	0.00017	0.00962074	1.73974	comp11661_seq0,comp11982_seq0,comp1217_seq0,comp1273_seq0,comp1516_seq0,comp1516_seq1,comp1516_seq2,comp1659_seq1,comp196_seq0,comp196_seq1,comp2491_seq0,comp2621_seq1,comp3412_seq1,comp3726_seq0,comp4604_seq1,comp4769_seq0,comp521_seq0,comp521_seq1,comp6421_seq1,comp6421_seq2,comp6863_seq0,comp8334_seq0,comp881_seq0,comp881_seq1,comp967_seq0
GO:0015291	secondary active transmembrane transporter activity	82	52	35.71	0.00021	0.01146	1.45617	comp10385_seq0,comp1045_seq0,comp10968_seq0,comp1390_seq1,comp1412_seq0,comp1412_seq1,comp1412_seq2,comp1412_seq3,comp1412_seq8,comp16076_seq0,comp1706_seq1,comp2433_seq0,comp2433_seq1,comp2620_seq0,comp2620_seq1,comp2883_seq1,comp2883_seq3,comp3146_seq0,comp3543_seq0,comp3601_seq1,comp3943_seq2,comp4165_seq0,comp4165_seq2,comp4521_seq0,comp4836_seq0,comp4877_seq0,comp4877_seq2,comp4877_seq3,comp…
GO:0005231	excitatory extracellular ligand-gated ion channel activity	25	20	10.89	0.00022	0.0115917	1.83655	comp10171_seq0,comp11190_seq0,comp11824_seq0,comp11824_seq1,comp14782_seq0,comp15018_seq0,comp1601_seq0,comp1601_seq1,comp1691_seq6,comp19488_seq0,comp4101_seq0,comp4101_seq1,comp4599_seq1,comp5858_seq0,comp5858_seq1,comp6788_seq0,comp7019_seq0,comp8060_seq0,comp8196_seq1,comp9558_seq2
GO:0004930	G-protein coupled receptor activity	86	54	37.45	0.00024	0.012224	1.44192	comp10019_seq1,comp10122_seq0,comp10209_seq1,comp10319_seq0,comp10319_seq1,comp10366_seq0,comp10600_seq1,comp10684_seq0,comp10692_seq1,comp10708_seq0,comp1075_seq4,comp10987_seq0,comp11116_seq1,comp11385_seq1,comp11713_seq0,comp11939_seq0,comp12370_seq0,comp12404_seq0,comp12673_seq0,comp12789_seq0,comp1366_seq0,comp1366_seq1,comp14142_seq0,comp15062_seq1,comp15674_seq0,comp17362_seq0,comp18765_se…
GO:0022836	gated channel activity	115	69	50.08	0.00026	0.0125018	1.3778	comp10171_seq0,comp10205_seq1,comp11190_seq0,comp11824_seq0,comp11824_seq1,comp11926_seq1,comp12087_seq1,comp12150_seq0,comp12445_seq0,comp12724_seq0,comp12724_seq1,comp13553_seq0,comp14782_seq0,comp15018_seq0,comp15681_seq0,comp1601_seq0,comp1601_seq1,comp16159_seq0,comp1657_seq0,comp1691_seq6,comp19488_seq0,comp2092_seq0,comp2149_seq3,comp2604_seq3,comp2604_seq4,comp2813_seq1,comp299_seq1,comp2…
GO:0015276	ligand-gated ion channel activity	44	31	19.16	0.00027	0.0125018	1.61795	comp10171_seq0,comp10205_seq1,comp11190_seq0,comp11824_seq0,comp11824_seq1,comp12150_seq0,comp14782_seq0,comp15018_seq0,comp1601_seq0,comp1601_seq1,comp1657_seq0,comp1691_seq6,comp19488_seq0,comp2813_seq1,comp4101_seq0,comp4101_seq1,comp4599_seq1,comp5430_seq10,comp5430_seq11,comp5430_seq2,comp5858_seq0,comp5858_seq1,comp6130_seq0,comp6788_seq0,comp7019_seq0,comp8060_seq0,comp8196_seq1,comp8429_s…
GO:0022834	ligand-gated channel activity	44	31	19.16	0.00027	0.0125018	1.61795	comp10171_seq0,comp10205_seq1,comp11190_seq0,comp11824_seq0,comp11824_seq1,comp12150_seq0,comp14782_seq0,comp15018_seq0,comp1601_seq0,comp1601_seq1,comp1657_seq0,comp1691_seq6,comp19488_seq0,comp2813_seq1,comp4101_seq0,comp4101_seq1,comp4599_seq1,comp5430_seq10,comp5430_seq11,comp5430_seq2,comp5858_seq0,comp5858_seq1,comp6130_seq0,comp6788_seq0,comp7019_seq0,comp8060_seq0,comp8196_seq1,comp8429_s…
GO:1990939	ATP-dependent microtubule motor activity	13	12	5.66	0.00036	0.0161788	2.12014	comp10578_seq0,comp10974_seq0,comp1154_seq0,comp1154_seq1,comp13632_seq0,comp18484_seq1,comp2199_seq1,comp4808_seq7,comp4808_seq8,comp852_seq0,comp9358_seq0,comp9964_seq3
GO:0003774	motor activity	86	53	37.45	0.00052	0.0227017	1.41522	comp10578_seq0,comp10623_seq0,comp1075_seq1,comp1075_seq2,comp10974_seq0,comp11306_seq0,comp1154_seq0,comp1154_seq1,comp1157_seq1,comp1193_seq2,comp12402_seq0,comp1262_seq2,comp1262_seq5,comp1262_seq6,comp126_seq0,comp13632_seq0,comp1413_seq0,comp1413_seq1,comp1413_seq2,comp1458_seq0,comp14907_seq0,comp17413_seq2,comp18484_seq1,comp2199_seq1,comp226_seq2,comp25338_seq1,comp3261_seq0,comp3261_seq2…
GO:0008569	ATP-dependent microtubule motor activity, minus-end-directed	9	9	3.92	0.00056	0.0237689	2.29592	comp10578_seq0,comp10974_seq0,comp13632_seq0,comp18484_seq1,comp4808_seq7,comp4808_seq8,comp852_seq0,comp9358_seq0,comp9964_seq3
GO:0005262	calcium channel activity	28	21	12.19	0.00072	0.0293537	1.72272	comp11048_seq0,comp12150_seq0,comp12445_seq0,comp12588_seq0,comp1657_seq0,comp17638_seq1,comp24055_seq0,comp2604_seq3,comp2604_seq4,comp2620_seq0,comp2620_seq1,comp4944_seq0,comp5430_seq10,comp5430_seq11,comp5430_seq2,comp6666_seq0,comp6666_seq1,comp7293_seq2,comp7293_seq3,comp8660_seq1,comp9003_seq0
GO:0015085	calcium ion transmembrane transporter activity	42	29	18.29	0.00073	0.0293537	1.58557	comp1050_seq0,comp11048_seq0,comp1186_seq1,comp12150_seq0,comp12445_seq0,comp12588_seq0,comp1657_seq0,comp17638_seq1,comp24055_seq0,comp2604_seq3,comp2604_seq4,comp2609_seq1,comp2620_seq0,comp2620_seq1,comp4944_seq0,comp5348_seq0,comp5430_seq10,comp5430_seq11,comp5430_seq2,comp543_seq0,comp6666_seq0,comp6666_seq1,comp71_seq1,comp71_seq2,comp7293_seq2,comp7293_seq3,comp8312_seq2,comp8660_seq1,comp…
GO:0015081	sodium ion transmembrane transporter activity	55	36	23.95	0.00084	0.0329108	1.50313	comp10385_seq0,comp1045_seq0,comp10968_seq0,comp11254_seq0,comp11582_seq0,comp12912_seq0,comp1363_seq0,comp1412_seq0,comp1412_seq1,comp1412_seq2,comp1412_seq3,comp1412_seq8,comp16006_seq1,comp2413_seq0,comp2518_seq3,comp3386_seq0,comp3543_seq0,comp4165_seq0,comp4165_seq2,comp4836_seq0,comp5017_seq1,comp5234_seq1,comp5234_seq2,comp5348_seq0,comp6059_seq1,comp6481_seq0,comp6481_seq1,comp6523_seq0,c…
GO:0022824	transmitter-gated ion channel activity	25	19	10.89	0.001	0.0372683	1.74472	comp10171_seq0,comp11190_seq0,comp11824_seq0,comp11824_seq1,comp1601_seq0,comp1601_seq1,comp1691_seq6,comp19488_seq0,comp2813_seq1,comp4101_seq0,comp4101_seq1,comp4599_seq1,comp5858_seq0,comp5858_seq1,comp6788_seq0,comp7019_seq0,comp8060_seq0,comp8196_seq1,comp9558_seq2
GO:0022835	transmitter-gated channel activity	25	19	10.89	0.001	0.0372683	1.74472	comp10171_seq0,comp11190_seq0,comp11824_seq0,comp11824_seq1,comp1601_seq0,comp1601_seq1,comp1691_seq6,comp19488_seq0,comp2813_seq1,comp4101_seq0,comp4101_seq1,comp4599_seq1,comp5858_seq0,comp5858_seq1,comp6788_seq0,comp7019_seq0,comp8060_seq0,comp8196_seq1,comp9558_seq2
GO:0015464	acetylcholine receptor activity	17	14	7.4	0.00125	0.0454762	1.89189	comp10171_seq0,comp11190_seq0,comp1601_seq0,comp1601_seq1,comp1691_seq6,comp19488_seq0,comp5858_seq0,comp5858_seq1,comp7019_seq0,comp8060_seq0,comp8196_seq1,comp9558_seq2,comp9597_seq0,comp9597_seq1
