# Supplementary material for: Transcriptomic analysis of male and female Schistosoma mekongi adult worms
Source: Parasit Vectors. 2018 Sep 10;11:504. doi: 10.1186/s13071-018-3086-z (PMC6131826; doi:10.1186/s13071-018-3086-z)
Supplement: Supplementary file 5 — Table S4. Detailed information on GO term analysis in male upregulated transcripts. (XLSX 99 kb) [file 13071_2018_3086_MOESM5_ESM.xlsx]

## Sheet: Biological Process
Additional file 5: Table S4. Detailed information on GO term analysis in male up-regulated transcripts.
GO.ID	Term	Annotated	Significant	Expected	p-value	FDR-value	Enrichment	Transcripts
GO:0007154	cell communication	661	279	141.06	1e-30	6.5025e-28	1.97788	comp10015_seq1,comp10019_seq1,comp10104_seq0,comp10353_seq0,comp10446_seq0,comp10446_seq2,comp10519_seq0,comp10520_seq0,comp10560_seq0,comp10592_seq0,comp10592_seq3,comp10697_seq0,comp10744_seq0,comp10783_seq0,comp10987_seq0,comp1169_seq0,comp1169_seq2,comp11714_seq0,comp11767_seq0,comp1178_seq10,comp11799_seq0,comp11938_seq0,comp11938_seq1,comp1193_seq0,comp12835_seq0,comp1296_seq0,comp1313_seq1…
GO:0044700	single organism signaling	647	270	138.07	1e-30	6.5025e-28	1.95553	comp10015_seq1,comp10019_seq1,comp10104_seq0,comp10353_seq0,comp10446_seq0,comp10446_seq2,comp10519_seq0,comp10520_seq0,comp10560_seq0,comp10592_seq0,comp10592_seq3,comp10697_seq0,comp10744_seq0,comp10783_seq0,comp10987_seq0,comp1169_seq0,comp1169_seq2,comp11714_seq0,comp11767_seq0,comp1178_seq10,comp11799_seq0,comp11938_seq0,comp11938_seq1,comp1193_seq0,comp12835_seq0,comp1296_seq0,comp1313_seq1…
GO:0023052	signaling	653	270	139.35	1e-30	6.5025e-28	1.93757	comp10015_seq1,comp10019_seq1,comp10104_seq0,comp10353_seq0,comp10446_seq0,comp10446_seq2,comp10519_seq0,comp10520_seq0,comp10560_seq0,comp10592_seq0,comp10592_seq3,comp10697_seq0,comp10744_seq0,comp10783_seq0,comp10987_seq0,comp1169_seq0,comp1169_seq2,comp11714_seq0,comp11767_seq0,comp1178_seq10,comp11799_seq0,comp11938_seq0,comp11938_seq1,comp1193_seq0,comp12835_seq0,comp1296_seq0,comp1313_seq1…
GO:0007165	signal transduction	627	257	133.8	1e-30	6.5025e-28	1.92078	comp10015_seq1,comp10019_seq1,comp10104_seq0,comp10353_seq0,comp10446_seq0,comp10446_seq2,comp10519_seq0,comp10520_seq0,comp10592_seq0,comp10592_seq3,comp10697_seq0,comp10744_seq0,comp10987_seq0,comp1169_seq0,comp1169_seq2,comp11714_seq0,comp1178_seq10,comp11799_seq0,comp11938_seq0,comp11938_seq1,comp1193_seq0,comp12835_seq0,comp1296_seq0,comp1313_seq1,comp13394_seq2,comp1347_seq3,comp13883_seq0,…
GO:0007155	cell adhesion	81	63	17.29	9.7e-28	4.20495e-25	3.64372	comp10699_seq0,comp10699_seq1,comp10783_seq0,comp1100_seq5,comp11015_seq1,comp11049_seq1,comp11294_seq0,comp11360_seq0,comp11524_seq0,comp11524_seq1,comp11767_seq0,comp11805_seq0,comp12526_seq0,comp12935_seq0,comp12955_seq1,comp13034_seq0,comp13133_seq0,comp14164_seq0,comp14557_seq0,comp15806_seq0,comp16361_seq0,comp1719_seq1,comp18680_seq0,comp2259_seq0,comp2364_seq0,comp2533_seq2,comp3052_seq0,…
GO:0022610	biological adhesion	81	63	17.29	9.7e-28	4.20495e-25	3.64372	comp10699_seq0,comp10699_seq1,comp10783_seq0,comp1100_seq5,comp11015_seq1,comp11049_seq1,comp11294_seq0,comp11360_seq0,comp11524_seq0,comp11524_seq1,comp11767_seq0,comp11805_seq0,comp12526_seq0,comp12935_seq0,comp12955_seq1,comp13034_seq0,comp13133_seq0,comp14164_seq0,comp14557_seq0,comp15806_seq0,comp16361_seq0,comp1719_seq1,comp18680_seq0,comp2259_seq0,comp2364_seq0,comp2533_seq2,comp3052_seq0,…
GO:0007156	homophilic cell adhesion via plasma memb...	55	46	11.74	5.2e-23	1.69065e-20	3.91823	comp10783_seq0,comp1100_seq5,comp11015_seq1,comp11049_seq1,comp11294_seq0,comp11360_seq0,comp11524_seq0,comp11524_seq1,comp11767_seq0,comp11805_seq0,comp12526_seq0,comp12955_seq1,comp13034_seq0,comp13133_seq0,comp14164_seq0,comp14557_seq0,comp15806_seq0,comp16361_seq0,comp18680_seq0,comp2533_seq2,comp4920_seq0,comp4988_seq0,comp5134_seq1,comp5575_seq2,comp5575_seq3,comp5650_seq1,comp6784_seq0,com…
GO:0098742	cell-cell adhesion via plasma-membrane a...	55	46	11.74	5.2e-23	1.69065e-20	3.91823	comp10783_seq0,comp1100_seq5,comp11015_seq1,comp11049_seq1,comp11294_seq0,comp11360_seq0,comp11524_seq0,comp11524_seq1,comp11767_seq0,comp11805_seq0,comp12526_seq0,comp12955_seq1,comp13034_seq0,comp13133_seq0,comp14164_seq0,comp14557_seq0,comp15806_seq0,comp16361_seq0,comp18680_seq0,comp2533_seq2,comp4920_seq0,comp4988_seq0,comp5134_seq1,comp5575_seq2,comp5575_seq3,comp5650_seq1,comp6784_seq0,com…
GO:0098609	cell-cell adhesion	56	46	11.95	2.3e-22	6.647e-20	3.84937	comp10783_seq0,comp1100_seq5,comp11015_seq1,comp11049_seq1,comp11294_seq0,comp11360_seq0,comp11524_seq0,comp11524_seq1,comp11767_seq0,comp11805_seq0,comp12526_seq0,comp12955_seq1,comp13034_seq0,comp13133_seq0,comp14164_seq0,comp14557_seq0,comp15806_seq0,comp16361_seq0,comp18680_seq0,comp2533_seq2,comp4920_seq0,comp4988_seq0,comp5134_seq1,comp5575_seq2,comp5575_seq3,comp5650_seq1,comp6784_seq0,com…
GO:0051716	cellular response to stimulus	845	286	180.32	6e-21	1.5606e-18	1.58607	comp10015_seq1,comp10019_seq1,comp10104_seq0,comp10353_seq0,comp103_seq4,comp10446_seq0,comp10446_seq2,comp10519_seq0,comp10520_seq0,comp10592_seq0,comp10592_seq3,comp10697_seq0,comp10744_seq0,comp10987_seq0,comp1169_seq0,comp1169_seq2,comp11714_seq0,comp1178_seq10,comp11799_seq0,comp11938_seq0,comp11938_seq1,comp1193_seq0,comp12248_seq0,comp12835_seq0,comp1296_seq0,comp13060_seq1,comp1313_seq1,c…
GO:0050896	response to stimulus	908	301	193.76	1.4e-20	3.31036e-18	1.55347	comp10015_seq1,comp10019_seq1,comp10104_seq0,comp10353_seq0,comp103_seq4,comp10446_seq0,comp10446_seq2,comp10470_seq0,comp10519_seq0,comp10520_seq0,comp10592_seq0,comp10592_seq3,comp10697_seq0,comp10744_seq0,comp10987_seq0,comp110_seq1,comp1154_seq0,comp1154_seq1,comp1169_seq0,comp1169_seq2,comp11714_seq0,comp1178_seq10,comp11799_seq0,comp11938_seq0,comp11938_seq1,comp1193_seq0,comp12248_seq0,com…
GO:0065007	biological regulation	1331	399	284.03	7.5e-19	1.62562e-16	1.40478	comp10015_seq1,comp10019_seq1,comp10099_seq0,comp10104_seq0,comp10184_seq0,comp10353_seq0,comp103_seq8,comp10446_seq0,comp10446_seq2,comp10519_seq0,comp10520_seq0,comp10592_seq0,comp10592_seq3,comp10660_seq0,comp10697_seq0,comp10744_seq0,comp10873_seq1,comp10968_seq0,comp10987_seq0,comp11066_seq0,comp11437_seq0,comp1169_seq0,comp1169_seq2,comp11714_seq0,comp1178_seq10,comp11799_seq0,comp11938_seq…
GO:0044699	single-organism process	2068	564	441.3	2.8e-18	5.60215e-16	1.27804	comp10005_seq0,comp10015_seq1,comp10019_seq1,comp10104_seq0,comp10184_seq0,comp10353_seq0,comp10357_seq0,comp10446_seq0,comp10446_seq2,comp10506_seq0,comp10519_seq0,comp10520_seq0,comp10560_seq0,comp10578_seq0,comp10592_seq0,comp10592_seq3,comp10623_seq0,comp10697_seq0,comp10744_seq0,comp10783_seq0,comp10873_seq1,comp10936_seq0,comp10974_seq0,comp10987_seq0,comp10998_seq1,comp11306_seq0,comp11392…
GO:0050794	regulation of cellular process	1137	347	242.63	3.2e-17	5.94514e-15	1.43016	comp10015_seq1,comp10019_seq1,comp10099_seq0,comp10104_seq0,comp10184_seq0,comp10353_seq0,comp10446_seq0,comp10446_seq2,comp10519_seq0,comp10520_seq0,comp10592_seq0,comp10592_seq3,comp10660_seq0,comp10697_seq0,comp10744_seq0,comp10873_seq1,comp10987_seq0,comp11066_seq0,comp11437_seq0,comp1169_seq0,comp1169_seq2,comp11714_seq0,comp1178_seq10,comp11799_seq0,comp11938_seq0,comp11938_seq1,comp1193_se…
GO:0050789	regulation of biological process	1212	359	258.64	1.5e-15	2.601e-13	1.38803	comp10015_seq1,comp10019_seq1,comp10099_seq0,comp10104_seq0,comp10184_seq0,comp10353_seq0,comp10446_seq0,comp10446_seq2,comp10519_seq0,comp10520_seq0,comp10592_seq0,comp10592_seq3,comp10660_seq0,comp10697_seq0,comp10744_seq0,comp10873_seq1,comp10987_seq0,comp11066_seq0,comp11437_seq0,comp1169_seq0,comp1169_seq2,comp11714_seq0,comp1178_seq10,comp11799_seq0,comp11938_seq0,comp11938_seq1,comp1193_se…
GO:0007166	cell surface receptor signaling pathway	143	69	30.52	3.7e-13	6.01481e-11	2.26081	comp10019_seq1,comp11714_seq0,comp1178_seq10,comp1193_seq0,comp12835_seq0,comp1313_seq1,comp13394_seq2,comp13883_seq0,comp16794_seq0,comp1719_seq1,comp1850_seq1,comp1850_seq2,comp18579_seq0,comp2143_seq3,comp2259_seq0,comp2744_seq14,comp2744_seq4,comp2783_seq0,comp2906_seq2,comp2906_seq3,comp2920_seq0,comp3398_seq4,comp3445_seq0,comp3445_seq1,comp3557_seq2,comp3586_seq0,comp3586_seq3,comp3673_seq…
GO:0006928	movement of cell or subcellular componen...	137	64	29.24	1.7e-11	2.601e-09	2.18878	comp10578_seq0,comp10623_seq0,comp10974_seq0,comp11306_seq0,comp1154_seq0,comp1154_seq1,comp1193_seq2,comp1262_seq2,comp1262_seq6,comp12639_seq1,comp1264_seq1,comp13632_seq0,comp14907_seq0,comp17413_seq2,comp1763_seq0,comp1763_seq1,comp18484_seq1,comp25338_seq1,comp2744_seq14,comp2744_seq4,comp3261_seq2,comp3272_seq0,comp3557_seq2,comp3582_seq1,comp4414_seq1,comp4414_seq5,comp4529_seq3,comp4679_s…
GO:0032502	developmental process	123	58	26.25	9.8e-11	1.4161e-08	2.20952	comp10184_seq0,comp10783_seq0,comp1154_seq0,comp1154_seq1,comp11767_seq0,comp12097_seq0,comp12195_seq0,comp1264_seq1,comp1816_seq0,comp1816_seq4,comp18579_seq0,comp2055_seq3,comp2055_seq7,comp2259_seq0,comp2451_seq2,comp2744_seq14,comp2744_seq4,comp2897_seq2,comp2_seq13,comp3225_seq4,comp3650_seq0,comp3673_seq0,comp3735_seq0,comp4488_seq0,comp4746_seq0,comp4844_seq0,comp5277_seq1,comp5303_seq0,co…
GO:0044767	single-organism developmental process	114	54	24.33	3.6e-10	4.92821e-08	2.21948	comp10184_seq0,comp10783_seq0,comp1154_seq0,comp1154_seq1,comp11767_seq0,comp12097_seq0,comp12195_seq0,comp1264_seq1,comp1816_seq0,comp1816_seq4,comp18579_seq0,comp2259_seq0,comp2451_seq2,comp2744_seq14,comp2744_seq4,comp2897_seq2,comp3225_seq4,comp3650_seq0,comp3673_seq0,comp3735_seq0,comp4488_seq0,comp4844_seq0,comp5277_seq1,comp5303_seq0,comp5499_seq0,comp5577_seq3,comp626_seq0,comp6295_seq1,c…
GO:0035556	intracellular signal transduction	281	104	59.96	4e-10	5.202e-08	1.73449	comp10104_seq0,comp10446_seq0,comp10446_seq2,comp10519_seq0,comp10520_seq0,comp10744_seq0,comp11938_seq0,comp11938_seq1,comp1296_seq0,comp1404_seq1,comp1424_seq0,comp1461_seq1,comp1527_seq0,comp15311_seq1,comp1691_seq0,comp1807_seq0,comp1836_seq2,comp20014_seq0,comp2061_seq0,comp2123_seq0,comp2123_seq1,comp2212_seq0,comp2241_seq1,comp2259_seq0,comp2652_seq2,comp2760_seq0,comp2760_seq1,comp2878_se…
GO:0007017	microtubule-based process	235	87	50.15	1.2e-08	1.48629e-06	1.7348	comp10578_seq0,comp10600_seq0,comp10623_seq0,comp10974_seq0,comp112_seq0,comp112_seq1,comp11306_seq0,comp1154_seq0,comp1154_seq1,comp1193_seq2,comp1262_seq2,comp1262_seq6,comp12639_seq1,comp132_seq1,comp132_seq2,comp1332_seq0,comp13632_seq0,comp14907_seq0,comp17413_seq2,comp1763_seq0,comp1763_seq1,comp18484_seq1,comp220_seq0,comp22725_seq1,comp25338_seq1,comp3009_seq3,comp309_seq1,comp3231_seq1,c…
GO:0007267	cell-cell signaling	55	31	11.74	1.3e-08	1.53695e-06	2.64055	comp10560_seq0,comp10744_seq0,comp10783_seq0,comp11767_seq0,comp13883_seq0,comp1424_seq0,comp16695_seq1,comp18579_seq0,comp2217_seq0,comp2576_seq1,comp3557_seq2,comp3673_seq0,comp4146_seq0,comp4488_seq0,comp5296_seq0,comp5499_seq0,comp5830_seq0,comp6325_seq0,comp6933_seq0,comp7012_seq0,comp7181_seq0,comp7245_seq2,comp7426_seq0,comp7640_seq1,comp7640_seq4,comp7903_seq0,comp8378_seq0,comp8484_seq0,…
GO:0007018	microtubule-based movement	109	49	23.26	2.1e-08	2.37483e-06	2.10662	comp10578_seq0,comp10623_seq0,comp10974_seq0,comp11306_seq0,comp1154_seq0,comp1154_seq1,comp1193_seq2,comp1262_seq2,comp1262_seq6,comp12639_seq1,comp13632_seq0,comp14907_seq0,comp17413_seq2,comp1763_seq0,comp1763_seq1,comp18484_seq1,comp25338_seq1,comp3261_seq2,comp3272_seq0,comp4414_seq1,comp4414_seq5,comp4679_seq0,comp4808_seq10,comp4808_seq4,comp4808_seq7,comp4808_seq8,comp5666_seq1,comp6156_s…
GO:0048856	anatomical structure development	91	43	19.42	2.5e-08	2.70938e-06	2.21421	comp10184_seq0,comp10783_seq0,comp1154_seq0,comp1154_seq1,comp11767_seq0,comp12195_seq0,comp1264_seq1,comp1816_seq0,comp1816_seq4,comp18579_seq0,comp2259_seq0,comp2451_seq2,comp2897_seq2,comp3225_seq4,comp3650_seq0,comp3673_seq0,comp3735_seq0,comp4488_seq0,comp4746_seq0,comp5277_seq1,comp5303_seq0,comp5499_seq0,comp626_seq0,comp6295_seq1,comp6632_seq1,comp6632_seq2,comp6748_seq0,comp6933_seq0,com…
GO:0030030	cell projection organization	66	34	14.08	5.2e-08	5.41008e-06	2.41477	comp10578_seq0,comp10974_seq0,comp10998_seq1,comp1154_seq0,comp1154_seq1,comp11650_seq1,comp12639_seq1,comp1264_seq1,comp13632_seq0,comp18484_seq1,comp3272_seq0,comp4529_seq3,comp4808_seq7,comp4808_seq8,comp5666_seq1,comp6748_seq0,comp6798_seq0,comp7463_seq0,comp7629_seq0,comp7629_seq5,comp7803_seq1,comp7831_seq3,comp8099_seq1,comp8110_seq1,comp8655_seq0,comp8655_seq1,comp8745_seq0,comp8745_seq1,…
GO:0007275	multicellular organism development	76	37	16.22	9.2e-08	9.20354e-06	2.28113	comp10184_seq0,comp10783_seq0,comp1154_seq0,comp1154_seq1,comp11767_seq0,comp12195_seq0,comp1264_seq1,comp1816_seq0,comp1816_seq4,comp18579_seq0,comp2259_seq0,comp2451_seq2,comp2897_seq2,comp3225_seq4,comp3650_seq0,comp4488_seq0,comp5277_seq1,comp5303_seq0,comp5499_seq0,comp626_seq0,comp6632_seq1,comp6632_seq2,comp6748_seq0,comp6933_seq0,comp7012_seq0,comp7181_seq0,comp7426_seq0,comp8003_seq0,com…
GO:0032501	multicellular organismal process	98	44	20.91	1.2e-07	1.156e-05	2.10426	comp10184_seq0,comp10353_seq0,comp10783_seq0,comp1154_seq0,comp1154_seq1,comp11767_seq0,comp12195_seq0,comp1224_seq4,comp1264_seq1,comp1816_seq0,comp1816_seq4,comp18579_seq0,comp2259_seq0,comp234_seq1,comp2451_seq2,comp2897_seq2,comp3225_seq4,comp3650_seq0,comp4305_seq0,comp4305_seq2,comp4488_seq0,comp5277_seq1,comp5303_seq0,comp5499_seq0,comp626_seq0,comp6632_seq1,comp6632_seq2,comp6748_seq0,com…
GO:0044707	single-multicellular organism process	77	37	16.43	1.4e-07	1.3005e-05	2.25198	comp10184_seq0,comp10783_seq0,comp1154_seq0,comp1154_seq1,comp11767_seq0,comp12195_seq0,comp1264_seq1,comp1816_seq0,comp1816_seq4,comp18579_seq0,comp2259_seq0,comp2451_seq2,comp2897_seq2,comp3225_seq4,comp3650_seq0,comp4488_seq0,comp5277_seq1,comp5303_seq0,comp5499_seq0,comp626_seq0,comp6632_seq1,comp6632_seq2,comp6748_seq0,comp6933_seq0,comp7012_seq0,comp7181_seq0,comp7426_seq0,comp8003_seq0,com…
GO:0044782	cilium organization	57	30	12.16	1.7e-07	1.52472e-05	2.46711	comp10578_seq0,comp10974_seq0,comp10998_seq1,comp11650_seq1,comp12639_seq1,comp13632_seq0,comp18484_seq1,comp3272_seq0,comp4529_seq3,comp4808_seq7,comp4808_seq8,comp5666_seq1,comp6798_seq0,comp7463_seq0,comp7629_seq0,comp7629_seq5,comp7803_seq1,comp7831_seq3,comp8099_seq1,comp8110_seq1,comp8655_seq0,comp8655_seq1,comp8745_seq0,comp8745_seq1,comp8745_seq2,comp9215_seq0,comp9358_seq0,comp9858_seq0,…
GO:0048583	regulation of response to stimulus	101	44	21.55	3.4e-07	2.9478e-05	2.04176	comp10520_seq0,comp11938_seq0,comp11938_seq1,comp1691_seq0,comp1807_seq0,comp20014_seq0,comp2241_seq1,comp2652_seq2,comp2760_seq0,comp2760_seq1,comp2940_seq0,comp2984_seq0,comp3398_seq3,comp3557_seq2,comp3730_seq0,comp4122_seq1,comp4163_seq0,comp4727_seq0,comp4727_seq1,comp487_seq0,comp5170_seq0,comp5303_seq0,comp5399_seq2,comp5577_seq3,comp5930_seq0,comp6049_seq0,comp6123_seq2,comp6214_seq1,comp…
GO:0009966	regulation of signal transduction	99	43	21.13	5.1e-07	4.27906e-05	2.03502	comp10520_seq0,comp11938_seq0,comp11938_seq1,comp1691_seq0,comp1807_seq0,comp20014_seq0,comp2241_seq1,comp2652_seq2,comp2760_seq0,comp2760_seq1,comp2940_seq0,comp2984_seq0,comp3398_seq3,comp3557_seq2,comp3730_seq0,comp4122_seq1,comp4727_seq0,comp4727_seq1,comp487_seq0,comp5170_seq0,comp5303_seq0,comp5399_seq2,comp5577_seq3,comp5930_seq0,comp6049_seq0,comp6123_seq2,comp6214_seq1,comp6534_seq0,comp…
GO:0010646	regulation of cell communication	100	43	21.34	7.1e-07	5.77097e-05	2.015	comp10520_seq0,comp11938_seq0,comp11938_seq1,comp1691_seq0,comp1807_seq0,comp20014_seq0,comp2241_seq1,comp2652_seq2,comp2760_seq0,comp2760_seq1,comp2940_seq0,comp2984_seq0,comp3398_seq3,comp3557_seq2,comp3730_seq0,comp4122_seq1,comp4727_seq0,comp4727_seq1,comp487_seq0,comp5170_seq0,comp5303_seq0,comp5399_seq2,comp5577_seq3,comp5930_seq0,comp6049_seq0,comp6123_seq2,comp6214_seq1,comp6534_seq0,comp…
GO:0023051	regulation of signaling	102	43	21.77	1.4e-06	0.00010404	1.9752	comp10520_seq0,comp11938_seq0,comp11938_seq1,comp1691_seq0,comp1807_seq0,comp20014_seq0,comp2241_seq1,comp2652_seq2,comp2760_seq0,comp2760_seq1,comp2940_seq0,comp2984_seq0,comp3398_seq3,comp3557_seq2,comp3730_seq0,comp4122_seq1,comp4727_seq0,comp4727_seq1,comp487_seq0,comp5170_seq0,comp5303_seq0,comp5399_seq2,comp5577_seq3,comp5930_seq0,comp6049_seq0,comp6123_seq2,comp6214_seq1,comp6534_seq0,comp…
GO:0030031	cell projection assembly	47	25	10.03	1.4e-06	0.00010404	2.49252	comp10578_seq0,comp10974_seq0,comp10998_seq1,comp11650_seq1,comp12639_seq1,comp13632_seq0,comp18484_seq1,comp3272_seq0,comp4529_seq3,comp4808_seq7,comp4808_seq8,comp5666_seq1,comp6798_seq0,comp7463_seq0,comp7629_seq0,comp7629_seq5,comp7803_seq1,comp7831_seq3,comp8099_seq1,comp8110_seq1,comp9215_seq0,comp9358_seq0,comp9858_seq0,comp9943_seq1,comp9964_seq3
GO:0060271	cilium assembly	47	25	10.03	1.4e-06	0.00010404	2.49252	comp10578_seq0,comp10974_seq0,comp10998_seq1,comp11650_seq1,comp12639_seq1,comp13632_seq0,comp18484_seq1,comp3272_seq0,comp4529_seq3,comp4808_seq7,comp4808_seq8,comp5666_seq1,comp6798_seq0,comp7463_seq0,comp7629_seq0,comp7629_seq5,comp7803_seq1,comp7831_seq3,comp8099_seq1,comp8110_seq1,comp9215_seq0,comp9358_seq0,comp9858_seq0,comp9943_seq1,comp9964_seq3
GO:0040011	locomotion	34	20	7.26	2e-06	0.0001445	2.75482	comp1154_seq0,comp1154_seq1,comp1264_seq1,comp13632_seq0,comp2744_seq14,comp2744_seq4,comp3557_seq2,comp3582_seq1,comp4529_seq3,comp4746_seq0,comp4808_seq8,comp5709_seq0,comp5971_seq0,comp6748_seq0,comp687_seq1,comp687_seq2,comp6893_seq0,comp8051_seq1,comp8418_seq0,comp8513_seq0
GO:0007167	enzyme linked receptor protein signaling...	52	26	11.1	4.1e-06	0.000288219	2.34234	comp1178_seq10,comp1193_seq0,comp1313_seq1,comp13394_seq2,comp2744_seq14,comp2744_seq4,comp2783_seq0,comp2920_seq0,comp3398_seq4,comp3445_seq0,comp3445_seq1,comp3735_seq0,comp4378_seq1,comp4551_seq0,comp4551_seq2,comp4716_seq0,comp5303_seq0,comp5577_seq3,comp6055_seq0,comp6534_seq0,comp6954_seq0,comp7411_seq0,comp7411_seq1,comp8051_seq1,comp8120_seq1,comp8693_seq0
GO:0042391	regulation of membrane potential	17	12	3.63	1.8e-05	0.00123205	3.30579	comp15681_seq0,comp2149_seq3,comp2604_seq4,comp4944_seq0,comp5686_seq2,comp597_seq0,comp7546_seq1,comp8530_seq1,comp8660_seq1,comp8694_seq0,comp8694_seq1,comp9574_seq0
GO:0048870	cell motility	27	16	5.76	2e-05	0.0013005	2.77778	comp13632_seq0,comp2744_seq14,comp2744_seq4,comp3557_seq2,comp3582_seq1,comp4529_seq3,comp4746_seq0,comp4808_seq8,comp5709_seq0,comp5971_seq0,comp687_seq1,comp687_seq2,comp6893_seq0,comp8051_seq1,comp8418_seq0,comp8513_seq0
GO:0051674	localization of cell	27	16	5.76	2e-05	0.0013005	2.77778	comp13632_seq0,comp2744_seq14,comp2744_seq4,comp3557_seq2,comp3582_seq1,comp4529_seq3,comp4746_seq0,comp4808_seq8,comp5709_seq0,comp5971_seq0,comp687_seq1,comp687_seq2,comp6893_seq0,comp8051_seq1,comp8418_seq0,comp8513_seq0
GO:0070286	axonemal dynein complex assembly	9	8	1.92	3.1e-05	0.00193563	4.16667	comp10974_seq0,comp18484_seq1,comp4529_seq3,comp4808_seq7,comp5666_seq1,comp8110_seq1,comp9358_seq0,comp9964_seq3
GO:0001578	microtubule bundle formation	11	9	2.35	3.2e-05	0.00193563	3.82979	comp10974_seq0,comp18484_seq1,comp4529_seq3,comp4808_seq7,comp5666_seq1,comp8110_seq1,comp9215_seq0,comp9358_seq0,comp9964_seq3
GO:0035082	axoneme assembly	11	9	2.35	3.2e-05	0.00193563	3.82979	comp10974_seq0,comp18484_seq1,comp4529_seq3,comp4808_seq7,comp5666_seq1,comp8110_seq1,comp9215_seq0,comp9358_seq0,comp9964_seq3
GO:0030154	cell differentiation	55	25	11.74	5e-05	0.00295568	2.12947	comp1154_seq0,comp1154_seq1,comp12097_seq0,comp1264_seq1,comp2259_seq0,comp2744_seq14,comp2744_seq4,comp2897_seq2,comp4844_seq0,comp5277_seq1,comp5303_seq0,comp5577_seq3,comp626_seq0,comp6295_seq1,comp6534_seq0,comp6748_seq0,comp6954_seq0,comp7042_seq0,comp7659_seq0,comp8051_seq1,comp8120_seq1,comp8693_seq0,comp883_seq0,comp8843_seq0,comp9458_seq0
GO:1902531	regulation of intracellular signal trans...	80	32	17.07	0.0001	0.00578	1.87463	comp10520_seq0,comp11938_seq0,comp11938_seq1,comp1691_seq0,comp1807_seq0,comp20014_seq0,comp2241_seq1,comp2652_seq2,comp2760_seq0,comp2760_seq1,comp2940_seq0,comp2984_seq0,comp3398_seq3,comp3730_seq0,comp4122_seq1,comp4727_seq0,comp4727_seq1,comp487_seq0,comp5170_seq0,comp5930_seq0,comp6049_seq0,comp6123_seq2,comp6214_seq1,comp7008_seq0,comp7211_seq1,comp7322_seq0,comp7459_seq0,comp7769_seq1,comp…
GO:1902589	single-organism organelle organization	212	68	45.24	0.00013	0.00735065	1.50309	comp10578_seq0,comp10744_seq0,comp10974_seq0,comp10998_seq1,comp11650_seq1,comp12639_seq1,comp1324_seq0,comp13632_seq0,comp14264_seq0,comp1617_seq2,comp1646_seq0,comp1720_seq0,comp1783_seq4,comp18484_seq1,comp221_seq0,comp2501_seq1,comp2576_seq1,comp2968_seq5,comp2968_seq9,comp3052_seq0,comp3167_seq0,comp3167_seq3,comp3231_seq1,comp3259_seq0,comp3259_seq1,comp3272_seq0,comp3368_seq4,comp3549_seq3…
GO:0048869	cellular developmental process	61	26	13.02	0.00014	0.00758625	1.99693	comp1154_seq0,comp1154_seq1,comp12097_seq0,comp1264_seq1,comp2259_seq0,comp2744_seq14,comp2744_seq4,comp2897_seq2,comp3673_seq0,comp4844_seq0,comp5277_seq1,comp5303_seq0,comp5577_seq3,comp626_seq0,comp6295_seq1,comp6534_seq0,comp6748_seq0,comp6954_seq0,comp7042_seq0,comp7659_seq0,comp8051_seq1,comp8120_seq1,comp8693_seq0,comp883_seq0,comp8843_seq0,comp9458_seq0
GO:0051056	regulation of small GTPase mediated sign...	61	26	13.02	0.00014	0.00758625	1.99693	comp10520_seq0,comp11938_seq0,comp11938_seq1,comp1807_seq0,comp20014_seq0,comp2241_seq1,comp2652_seq2,comp2760_seq0,comp2760_seq1,comp3398_seq3,comp3730_seq0,comp4122_seq1,comp487_seq0,comp5930_seq0,comp6049_seq0,comp6123_seq2,comp6214_seq1,comp7008_seq0,comp7211_seq1,comp7322_seq0,comp7459_seq0,comp7769_seq1,comp7769_seq2,comp8482_seq1,comp9269_seq1,comp9787_seq0
GO:0046578	regulation of Ras protein signal transdu...	55	24	11.74	0.00016	0.00834283	2.04429	comp11938_seq0,comp11938_seq1,comp1807_seq0,comp20014_seq0,comp2241_seq1,comp2652_seq2,comp2760_seq0,comp2760_seq1,comp3398_seq3,comp3730_seq0,comp4122_seq1,comp487_seq0,comp5930_seq0,comp6123_seq2,comp6214_seq1,comp7008_seq0,comp7211_seq1,comp7322_seq0,comp7459_seq0,comp7769_seq1,comp7769_seq2,comp8482_seq1,comp9269_seq1,comp9787_seq0
GO:0007010	cytoskeleton organization	157	53	33.5	0.00017	0.00834283	1.58209	comp10744_seq0,comp10974_seq0,comp11635_seq0,comp1324_seq0,comp1332_seq0,comp14264_seq0,comp1646_seq0,comp1691_seq0,comp1720_seq0,comp18484_seq1,comp2072_seq1,comp221_seq0,comp2501_seq1,comp3052_seq0,comp3167_seq0,comp3167_seq3,comp3231_seq1,comp3259_seq0,comp3259_seq1,comp3368_seq4,comp3557_seq2,comp4046_seq1,comp4046_seq2,comp4180_seq1,comp4205_seq1,comp4205_seq3,comp4205_seq4,comp4529_seq3,com…
GO:0016055	Wnt signaling pathway	28	15	5.98	0.00017	0.00834283	2.50836	comp13883_seq0,comp18579_seq0,comp3557_seq2,comp3673_seq0,comp4488_seq0,comp5296_seq0,comp5499_seq0,comp7012_seq0,comp7426_seq0,comp7640_seq1,comp7640_seq4,comp7903_seq0,comp8378_seq0,comp9632_seq0,comp9660_seq1
GO:0198738	cell-cell signaling by wnt	28	15	5.98	0.00017	0.00834283	2.50836	comp13883_seq0,comp18579_seq0,comp3557_seq2,comp3673_seq0,comp4488_seq0,comp5296_seq0,comp5499_seq0,comp7012_seq0,comp7426_seq0,comp7640_seq1,comp7640_seq4,comp7903_seq0,comp8378_seq0,comp9632_seq0,comp9660_seq1
GO:1905114	cell surface receptor signaling pathway ...	28	15	5.98	0.00017	0.00834283	2.50836	comp13883_seq0,comp18579_seq0,comp3557_seq2,comp3673_seq0,comp4488_seq0,comp5296_seq0,comp5499_seq0,comp7012_seq0,comp7426_seq0,comp7640_seq1,comp7640_seq4,comp7903_seq0,comp8378_seq0,comp9632_seq0,comp9660_seq1
GO:0007178	transmembrane receptor protein serine/th...	15	10	3.2	0.0002	0.00963333	3.125	comp1193_seq0,comp1313_seq1,comp2783_seq0,comp3398_seq4,comp4716_seq0,comp5303_seq0,comp6055_seq0,comp6534_seq0,comp8120_seq1,comp8693_seq0
GO:0007265	Ras protein signal transduction	56	24	11.95	0.00022	0.010404	2.00837	comp11938_seq0,comp11938_seq1,comp1807_seq0,comp20014_seq0,comp2241_seq1,comp2652_seq2,comp2760_seq0,comp2760_seq1,comp3398_seq3,comp3730_seq0,comp4122_seq1,comp487_seq0,comp5930_seq0,comp6123_seq2,comp6214_seq1,comp7008_seq0,comp7211_seq1,comp7322_seq0,comp7459_seq0,comp7769_seq1,comp7769_seq2,comp8482_seq1,comp9269_seq1,comp9787_seq0
GO:0007399	nervous system development	26	14	5.55	0.00027	0.0123205	2.52252	comp10783_seq0,comp1154_seq0,comp1154_seq1,comp11767_seq0,comp1264_seq1,comp2897_seq2,comp5303_seq0,comp626_seq0,comp6632_seq1,comp6632_seq2,comp6748_seq0,comp6933_seq0,comp7181_seq0,comp883_seq0
GO:0003341	cilium movement	13	9	2.77	0.00027	0.0123205	3.2491	comp10623_seq0,comp10974_seq0,comp18484_seq1,comp4808_seq7,comp5666_seq1,comp8110_seq1,comp9215_seq0,comp9358_seq0,comp9964_seq3
GO:0007268	chemical synaptic transmission	21	12	4.48	0.00036	0.0153502	2.67857	comp10560_seq0,comp10744_seq0,comp1424_seq0,comp16695_seq1,comp2217_seq0,comp2576_seq1,comp4146_seq0,comp5830_seq0,comp7181_seq0,comp7245_seq2,comp8484_seq0,comp8677_seq0
GO:0098916	anterograde trans-synaptic signaling	21	12	4.48	0.00036	0.0153502	2.67857	comp10560_seq0,comp10744_seq0,comp1424_seq0,comp16695_seq1,comp2217_seq0,comp2576_seq1,comp4146_seq0,comp5830_seq0,comp7181_seq0,comp7245_seq2,comp8484_seq0,comp8677_seq0
GO:0099536	synaptic signaling	21	12	4.48	0.00036	0.0153502	2.67857	comp10560_seq0,comp10744_seq0,comp1424_seq0,comp16695_seq1,comp2217_seq0,comp2576_seq1,comp4146_seq0,comp5830_seq0,comp7181_seq0,comp7245_seq2,comp8484_seq0,comp8677_seq0
GO:0099537	trans-synaptic signaling	21	12	4.48	0.00036	0.0153502	2.67857	comp10560_seq0,comp10744_seq0,comp1424_seq0,comp16695_seq1,comp2217_seq0,comp2576_seq1,comp4146_seq0,comp5830_seq0,comp7181_seq0,comp7245_seq2,comp8484_seq0,comp8677_seq0
GO:0007264	small GTPase mediated signal transductio...	132	45	28.17	0.00041	0.0172002	1.59744	comp10446_seq0,comp10446_seq2,comp10520_seq0,comp11938_seq0,comp11938_seq1,comp1296_seq0,comp1807_seq0,comp1836_seq2,comp20014_seq0,comp2241_seq1,comp2652_seq2,comp2760_seq0,comp2760_seq1,comp3398_seq3,comp3730_seq0,comp4122_seq1,comp4806_seq0,comp487_seq0,comp5930_seq0,comp6049_seq0,comp6123_seq2,comp6211_seq1,comp6214_seq1,comp6279_seq0,comp7008_seq0,comp7018_seq0,comp7018_seq1,comp7076_seq0,co…
GO:0030705	cytoskeleton-dependent intracellular tra...	33	16	7.04	0.00047	0.0194043	2.27273	comp1154_seq0,comp1154_seq1,comp12639_seq1,comp1763_seq0,comp1763_seq1,comp3272_seq0,comp6798_seq0,comp7463_seq0,comp8011_seq1,comp8099_seq1,comp8411_seq1,comp8411_seq2,comp8745_seq0,comp8745_seq1,comp8745_seq2,comp883_seq0
GO:0070925	organelle assembly	79	30	16.86	0.0005	0.0203203	1.77936	comp10578_seq0,comp10974_seq0,comp10998_seq1,comp11650_seq1,comp12639_seq1,comp13632_seq0,comp1783_seq4,comp18484_seq1,comp3272_seq0,comp3467_seq5,comp3636_seq2,comp4529_seq3,comp4808_seq7,comp4808_seq8,comp5666_seq1,comp6283_seq0,comp6708_seq1,comp6798_seq0,comp7463_seq0,comp7629_seq0,comp7629_seq5,comp7803_seq1,comp7831_seq3,comp8099_seq1,comp8110_seq1,comp9215_seq0,comp9358_seq0,comp9858_seq0,…
GO:0050808	synapse organization	7	6	1.49	0.00053	0.0212082	4.02685	comp4379_seq4,comp5815_seq0,comp5815_seq2,comp7346_seq0,comp8999_seq0,comp8999_seq1
GO:0009968	negative regulation of signal transducti...	22	12	4.69	0.00063	0.0237483	2.55864	comp1691_seq0,comp2760_seq0,comp2760_seq1,comp5303_seq0,comp6534_seq0,comp7008_seq0,comp7640_seq1,comp7640_seq4,comp7903_seq0,comp8120_seq1,comp8693_seq0,comp9787_seq0
GO:0010648	negative regulation of cell communicatio...	22	12	4.69	0.00063	0.0237483	2.55864	comp1691_seq0,comp2760_seq0,comp2760_seq1,comp5303_seq0,comp6534_seq0,comp7008_seq0,comp7640_seq1,comp7640_seq4,comp7903_seq0,comp8120_seq1,comp8693_seq0,comp9787_seq0
GO:0023057	negative regulation of signaling	22	12	4.69	0.00063	0.0237483	2.55864	comp1691_seq0,comp2760_seq0,comp2760_seq1,comp5303_seq0,comp6534_seq0,comp7008_seq0,comp7640_seq1,comp7640_seq4,comp7903_seq0,comp8120_seq1,comp8693_seq0,comp9787_seq0
GO:0048585	negative regulation of response to stimu...	22	12	4.69	0.00063	0.0237483	2.55864	comp1691_seq0,comp2760_seq0,comp2760_seq1,comp5303_seq0,comp6534_seq0,comp7008_seq0,comp7640_seq1,comp7640_seq4,comp7903_seq0,comp8120_seq1,comp8693_seq0,comp9787_seq0
GO:0007229	integrin-mediated signaling pathway	25	13	5.33	0.00069	0.0256384	2.43902	comp16794_seq0,comp1719_seq1,comp1850_seq1,comp1850_seq2,comp2259_seq0,comp4075_seq1,comp4466_seq0,comp4466_seq1,comp4508_seq0,comp4508_seq2,comp7530_seq0,comp980_seq0,comp980_seq2
GO:0016477	cell migration	17	10	3.63	0.00083	0.0304061	2.75482	comp2744_seq14,comp2744_seq4,comp3557_seq2,comp4746_seq0,comp5709_seq0,comp5971_seq0,comp687_seq1,comp687_seq2,comp8051_seq1,comp8418_seq0
GO:0006004	fucose metabolic process	10	7	2.13	0.00129	0.0466012	3.28638	comp2067_seq2,comp2067_seq3,comp5443_seq0,comp5443_seq1,comp5861_seq0,comp7063_seq0,comp7222_seq0

## Sheet: Cellular Component
Additional file 5: Table S4. Detailed information on GO term analysis in male up-regulated transcripts.
GO.ID	Term	Annotated	Significant	Expected	p-value	FDR-value	Enrichment	Transcripts
GO:0031224	intrinsic component of membrane	3050	1003	802.23	1e-30	3.51e-28	1.25026	comp10019_seq1,comp10070_seq0,comp10122_seq0,comp10167_seq2,comp10171_seq0,comp10188_seq0,comp10194_seq2,comp10205_seq1,comp10209_seq1,comp1021_seq1,comp10319_seq0,comp10319_seq1,comp10366_seq0,comp10369_seq0,comp10369_seq3,comp103_seq8,comp10402_seq1,comp10443_seq0,comp1045_seq0,comp10469_seq0,comp10470_seq0,comp10509_seq0,comp1050_seq0,comp10543_seq0,comp10554_seq1,comp10600_seq1,comp10608_seq1…
GO:0016021	integral component of membrane	3043	999	800.39	1e-30	3.51e-28	1.24814	comp10019_seq1,comp10070_seq0,comp10122_seq0,comp10167_seq2,comp10171_seq0,comp10188_seq0,comp10194_seq2,comp10205_seq1,comp10209_seq1,comp1021_seq1,comp10319_seq0,comp10319_seq1,comp10366_seq0,comp10369_seq0,comp10369_seq3,comp103_seq8,comp10402_seq1,comp10443_seq0,comp1045_seq0,comp10469_seq0,comp10470_seq0,comp10509_seq0,comp1050_seq0,comp10543_seq0,comp10554_seq1,comp10600_seq1,comp10608_seq1…
GO:0005886	plasma membrane	304	170	79.96	2.7e-29	6.318e-27	2.12606	comp10171_seq0,comp10205_seq1,comp10319_seq0,comp10319_seq1,comp10353_seq0,comp10783_seq0,comp10987_seq0,comp1100_seq5,comp11015_seq1,comp11049_seq1,comp11190_seq0,comp11294_seq0,comp11360_seq0,comp11524_seq0,comp11524_seq1,comp11767_seq0,comp11805_seq0,comp11824_seq0,comp11824_seq1,comp12445_seq0,comp12526_seq0,comp12955_seq1,comp13034_seq0,comp13133_seq0,comp13553_seq0,comp14164_seq0,comp14476_…
GO:0044425	membrane part	3197	1024	840.9	2.2e-27	3.861e-25	1.21774	comp10019_seq1,comp10070_seq0,comp10122_seq0,comp10167_seq2,comp10171_seq0,comp10188_seq0,comp10194_seq2,comp10205_seq1,comp10209_seq1,comp1021_seq1,comp10319_seq0,comp10319_seq1,comp10353_seq0,comp10366_seq0,comp10369_seq0,comp10369_seq3,comp103_seq8,comp10402_seq1,comp10443_seq0,comp1045_seq0,comp10469_seq0,comp10470_seq0,comp10509_seq0,comp1050_seq0,comp10543_seq0,comp10554_seq1,comp10600_seq1…
GO:0071944	cell periphery	329	176	86.54	3.5e-27	4.914e-25	2.03374	comp10171_seq0,comp10205_seq1,comp10319_seq0,comp10319_seq1,comp10353_seq0,comp10783_seq0,comp10987_seq0,comp1100_seq5,comp11015_seq1,comp11049_seq1,comp11190_seq0,comp11294_seq0,comp11360_seq0,comp11524_seq0,comp11524_seq1,comp11767_seq0,comp11805_seq0,comp11824_seq0,comp11824_seq1,comp12445_seq0,comp12526_seq0,comp12955_seq1,comp13034_seq0,comp13133_seq0,comp13553_seq0,comp14164_seq0,comp14476_…
GO:0016020	membrane	3361	1062	884.03	2.5e-26	2.925e-24	1.20132	comp10019_seq1,comp10070_seq0,comp10122_seq0,comp10167_seq2,comp10171_seq0,comp10188_seq0,comp10194_seq2,comp10205_seq1,comp10209_seq1,comp1021_seq1,comp10319_seq0,comp10319_seq1,comp10353_seq0,comp10366_seq0,comp10369_seq0,comp10369_seq3,comp103_seq8,comp10402_seq1,comp10443_seq0,comp1045_seq0,comp10469_seq0,comp10470_seq0,comp10509_seq0,comp1050_seq0,comp10543_seq0,comp10554_seq1,comp10600_seq1…
GO:0044459	plasma membrane part	180	96	47.34	4.8e-15	4.81371e-13	2.02788	comp10171_seq0,comp10353_seq0,comp10783_seq0,comp10987_seq0,comp11190_seq0,comp11767_seq0,comp12445_seq0,comp14476_seq1,comp14782_seq0,comp15018_seq0,comp15681_seq0,comp1601_seq0,comp1601_seq1,comp16159_seq0,comp1691_seq6,comp17638_seq1,comp1864_seq2,comp19488_seq0,comp2149_seq3,comp2166_seq0,comp2189_seq1,comp2433_seq0,comp2433_seq1,comp244_seq0,comp2604_seq3,comp2604_seq4,comp2609_seq1,comp2744…
GO:0030054	cell junction	60	41	15.78	9.3e-12	8.16075e-10	2.59823	comp10171_seq0,comp10205_seq1,comp11009_seq1,comp11190_seq0,comp11799_seq0,comp14063_seq0,comp14417_seq0,comp1601_seq0,comp1601_seq1,comp1691_seq0,comp1691_seq6,comp19488_seq0,comp2259_seq0,comp262_seq1,comp262_seq2,comp3052_seq0,comp3259_seq0,comp3259_seq1,comp4101_seq0,comp4101_seq1,comp4599_seq1,comp5577_seq3,comp5799_seq0,comp5858_seq0,comp5858_seq1,comp6130_seq0,comp6304_seq1,comp6680_seq1,c…
GO:0031226	intrinsic component of plasma membrane	110	61	28.93	6.1e-11	4.758e-09	2.10854	comp10783_seq0,comp10987_seq0,comp11767_seq0,comp14476_seq1,comp14782_seq0,comp15018_seq0,comp15681_seq0,comp16159_seq0,comp17638_seq1,comp1864_seq2,comp2149_seq3,comp2189_seq1,comp2433_seq0,comp2433_seq1,comp244_seq0,comp2609_seq1,comp2760_seq0,comp2760_seq1,comp299_seq2,comp3185_seq1,comp3543_seq0,comp3735_seq0,comp3833_seq6,comp3943_seq2,comp4075_seq1,comp4386_seq0,comp4463_seq0,comp4466_seq0,…
GO:0005887	integral component of plasma membrane	103	57	27.09	2.9e-10	1.97836e-08	2.1041	comp10783_seq0,comp10987_seq0,comp11767_seq0,comp14476_seq1,comp14782_seq0,comp15018_seq0,comp15681_seq0,comp16159_seq0,comp17638_seq1,comp1864_seq2,comp2149_seq3,comp2189_seq1,comp2433_seq0,comp2433_seq1,comp244_seq0,comp2609_seq1,comp299_seq2,comp3185_seq1,comp3543_seq0,comp3735_seq0,comp3833_seq6,comp3943_seq2,comp4075_seq1,comp4386_seq0,comp4463_seq0,comp4466_seq0,comp4466_seq1,comp4508_seq0,…
GO:0045202	synapse	60	39	15.78	3.1e-10	1.97836e-08	2.47148	comp10171_seq0,comp10205_seq1,comp11190_seq0,comp11824_seq0,comp11824_seq1,comp1424_seq0,comp14782_seq0,comp15018_seq0,comp1601_seq0,comp1601_seq1,comp16695_seq1,comp1691_seq6,comp19488_seq0,comp1_seq1,comp2217_seq0,comp2576_seq1,comp4101_seq0,comp4101_seq1,comp4146_seq0,comp4379_seq4,comp4599_seq1,comp5830_seq0,comp5858_seq0,comp5858_seq1,comp6130_seq0,comp6788_seq0,comp7019_seq0,comp7181_seq0,c…
GO:0042995	cell projection	77	46	20.25	5.1e-10	2.754e-08	2.2716	comp10578_seq0,comp10623_seq0,comp10974_seq0,comp10998_seq1,comp12475_seq0,comp12639_seq1,comp1264_seq1,comp13632_seq0,comp1424_seq0,comp18484_seq1,comp2897_seq2,comp3052_seq0,comp3259_seq0,comp3259_seq1,comp3272_seq0,comp4745_seq0,comp4745_seq1,comp4808_seq7,comp4808_seq8,comp5830_seq0,comp6798_seq0,comp684_seq0,comp7161_seq0,comp7463_seq0,comp7629_seq0,comp7629_seq5,comp7640_seq1,comp7640_seq4,…
GO:0120025	plasma membrane bounded cell projection	77	46	20.25	5.1e-10	2.754e-08	2.2716	comp10578_seq0,comp10623_seq0,comp10974_seq0,comp10998_seq1,comp12475_seq0,comp12639_seq1,comp1264_seq1,comp13632_seq0,comp1424_seq0,comp18484_seq1,comp2897_seq2,comp3052_seq0,comp3259_seq0,comp3259_seq1,comp3272_seq0,comp4745_seq0,comp4745_seq1,comp4808_seq7,comp4808_seq8,comp5830_seq0,comp6798_seq0,comp684_seq0,comp7161_seq0,comp7463_seq0,comp7629_seq0,comp7629_seq5,comp7640_seq1,comp7640_seq4,…
GO:0098794	postsynapse	26	21	6.84	9.5e-09	4.76357e-07	3.07018	comp10171_seq0,comp11190_seq0,comp11824_seq0,comp11824_seq1,comp14782_seq0,comp15018_seq0,comp1601_seq0,comp1601_seq1,comp1691_seq6,comp19488_seq0,comp4101_seq0,comp4101_seq1,comp4599_seq1,comp5858_seq0,comp5858_seq1,comp6788_seq0,comp7019_seq0,comp7181_seq0,comp8060_seq0,comp8196_seq1,comp9558_seq2
GO:0005856	cytoskeleton	320	129	84.17	1.4e-08	6.552e-07	1.53261	comp10256_seq0,comp10384_seq0,comp10578_seq0,comp10600_seq0,comp10623_seq0,comp1075_seq1,comp1075_seq2,comp10974_seq0,comp112_seq0,comp112_seq1,comp11306_seq0,comp1154_seq0,comp1154_seq1,comp1157_seq1,comp11612_seq0,comp12402_seq0,comp12475_seq0,comp1262_seq2,comp1262_seq6,comp126_seq0,comp1324_seq0,comp132_seq1,comp132_seq2,comp1332_seq0,comp13632_seq0,comp1458_seq0,comp14907_seq0,comp1720_seq0,…
GO:0044430	cytoskeletal part	262	108	68.91	5.7e-08	2.50088e-06	1.56726	comp10256_seq0,comp10384_seq0,comp10578_seq0,comp10600_seq0,comp10623_seq0,comp1075_seq1,comp1075_seq2,comp10974_seq0,comp112_seq0,comp112_seq1,comp11306_seq0,comp1154_seq0,comp1154_seq1,comp1157_seq1,comp12402_seq0,comp12475_seq0,comp1262_seq2,comp1262_seq6,comp126_seq0,comp1324_seq0,comp132_seq1,comp132_seq2,comp1332_seq0,comp13632_seq0,comp1458_seq0,comp14907_seq0,comp1720_seq0,comp1763_seq0,c…
GO:0045211	postsynaptic membrane	20	17	5.26	6.3e-08	2.60153e-06	3.23194	comp10171_seq0,comp11190_seq0,comp1601_seq0,comp1601_seq1,comp1691_seq6,comp19488_seq0,comp4101_seq0,comp4101_seq1,comp4599_seq1,comp5858_seq0,comp5858_seq1,comp6788_seq0,comp7019_seq0,comp7181_seq0,comp8060_seq0,comp8196_seq1,comp9558_seq2
GO:0005929	cilium	61	35	16.04	2.5e-07	9.75e-06	2.18204	comp10578_seq0,comp10623_seq0,comp10974_seq0,comp10998_seq1,comp12475_seq0,comp12639_seq1,comp13632_seq0,comp18484_seq1,comp3272_seq0,comp4808_seq7,comp4808_seq8,comp6798_seq0,comp684_seq0,comp7161_seq0,comp7463_seq0,comp7629_seq0,comp7629_seq5,comp7640_seq1,comp7640_seq4,comp7831_seq3,comp8099_seq1,comp8110_seq1,comp8513_seq0,comp852_seq0,comp8655_seq0,comp8655_seq1,comp8745_seq0,comp8745_seq1,c…
GO:0044456	synapse part	52	31	13.68	3.8e-07	1.404e-05	2.26608	comp10171_seq0,comp11190_seq0,comp11824_seq0,comp11824_seq1,comp1424_seq0,comp14782_seq0,comp15018_seq0,comp1601_seq0,comp1601_seq1,comp16695_seq1,comp1691_seq6,comp19488_seq0,comp1_seq1,comp2217_seq0,comp2576_seq1,comp4101_seq0,comp4101_seq1,comp4146_seq0,comp4599_seq1,comp5858_seq0,comp5858_seq1,comp6788_seq0,comp7019_seq0,comp7181_seq0,comp7245_seq2,comp8060_seq0,comp8196_seq1,comp8464_seq1,co…
GO:0097060	synaptic membrane	23	17	6.05	2.4e-06	8.424e-05	2.80992	comp10171_seq0,comp11190_seq0,comp1601_seq0,comp1601_seq1,comp1691_seq6,comp19488_seq0,comp4101_seq0,comp4101_seq1,comp4599_seq1,comp5858_seq0,comp5858_seq1,comp6788_seq0,comp7019_seq0,comp7181_seq0,comp8060_seq0,comp8196_seq1,comp9558_seq2
GO:0005858	axonemal dynein complex	9	9	2.37	5.9e-06	0.000188264	3.79747	comp10623_seq0,comp10974_seq0,comp13632_seq0,comp18484_seq1,comp4808_seq7,comp4808_seq8,comp8513_seq0,comp9358_seq0,comp9964_seq3
GO:0044447	axoneme part	9	9	2.37	5.9e-06	0.000188264	3.79747	comp10623_seq0,comp10974_seq0,comp13632_seq0,comp18484_seq1,comp4808_seq7,comp4808_seq8,comp8513_seq0,comp9358_seq0,comp9964_seq3
GO:0005875	microtubule associated complex	122	54	32.09	1.1e-05	0.000335739	1.68277	comp10578_seq0,comp10623_seq0,comp10974_seq0,comp112_seq0,comp112_seq1,comp1154_seq0,comp1154_seq1,comp1157_seq1,comp1262_seq2,comp1262_seq6,comp132_seq1,comp132_seq2,comp13632_seq0,comp14907_seq0,comp1763_seq0,comp1763_seq1,comp18484_seq1,comp220_seq0,comp22725_seq1,comp25338_seq1,comp2754_seq5,comp3009_seq3,comp309_seq1,comp3256_seq0,comp3261_seq2,comp3303_seq0,comp3746_seq2,comp404_seq0,comp46…
GO:0044441	ciliary part	27	18	7.1	1.2e-05	0.000351	2.53521	comp10623_seq0,comp10974_seq0,comp10998_seq1,comp12475_seq0,comp13632_seq0,comp18484_seq1,comp4808_seq7,comp4808_seq8,comp7831_seq3,comp8110_seq1,comp8513_seq0,comp8655_seq0,comp8655_seq1,comp9215_seq0,comp9358_seq0,comp9858_seq0,comp9943_seq1,comp9964_seq3
GO:0005576	extracellular region	51	28	13.41	1.3e-05	0.000364	2.08799	comp11443_seq0,comp1555_seq0,comp1659_seq1,comp1661_seq0,comp18579_seq0,comp2016_seq0,comp2364_seq0,comp3241_seq0,comp3412_seq1,comp360_seq0,comp3726_seq0,comp4378_seq1,comp4488_seq0,comp4755_seq2,comp521_seq0,comp5499_seq0,comp6121_seq0,comp6121_seq1,comp6595_seq0,comp6651_seq0,comp7024_seq0,comp703_seq0,comp738_seq1,comp7641_seq1,comp8334_seq0,comp8378_seq0,comp8599_seq0,comp9264_seq0
GO:0044463	cell projection part	34	21	8.94	1.4e-05	0.000364	2.34899	comp10623_seq0,comp10974_seq0,comp10998_seq1,comp12475_seq0,comp13632_seq0,comp1424_seq0,comp18484_seq1,comp4808_seq7,comp4808_seq8,comp5830_seq0,comp7831_seq3,comp8110_seq1,comp8513_seq0,comp8655_seq0,comp8655_seq1,comp883_seq0,comp9215_seq0,comp9358_seq0,comp9858_seq0,comp9943_seq1,comp9964_seq3
GO:0030286	dynein complex	83	40	21.83	1.4e-05	0.000364	1.83234	comp10578_seq0,comp10623_seq0,comp10974_seq0,comp112_seq0,comp112_seq1,comp1262_seq2,comp1262_seq6,comp132_seq1,comp132_seq2,comp13632_seq0,comp18484_seq1,comp220_seq0,comp22725_seq1,comp25338_seq1,comp3009_seq3,comp309_seq1,comp3256_seq0,comp3261_seq2,comp3303_seq0,comp404_seq0,comp4808_seq10,comp4808_seq4,comp4808_seq7,comp4808_seq8,comp5543_seq1,comp6156_seq0,comp6714_seq1,comp7049_seq0,comp73…
GO:0005930	axoneme	13	11	3.42	1.8e-05	0.000451286	3.21637	comp10623_seq0,comp10974_seq0,comp13632_seq0,comp18484_seq1,comp4808_seq7,comp4808_seq8,comp8110_seq1,comp8513_seq0,comp9215_seq0,comp9358_seq0,comp9964_seq3
GO:0031012	extracellular matrix	19	14	5	2.1e-05	0.000508345	2.8	comp1555_seq0,comp1661_seq0,comp18579_seq0,comp2364_seq0,comp3241_seq0,comp3726_seq0,comp4488_seq0,comp521_seq0,comp5499_seq0,comp6595_seq0,comp738_seq1,comp7641_seq1,comp8378_seq0,comp8599_seq0
GO:1902495	transmembrane transporter complex	63	32	16.57	2.6e-05	0.0006084	1.9312	comp12445_seq0,comp16159_seq0,comp2064_seq0,comp244_seq0,comp2604_seq3,comp2604_seq4,comp2620_seq0,comp2620_seq1,comp2976_seq0,comp299_seq2,comp3030_seq1,comp3090_seq0,comp3090_seq7,comp4204_seq0,comp4386_seq0,comp4944_seq0,comp5460_seq0,comp5558_seq0,comp5952_seq1,comp6041_seq0,comp6223_seq0,comp6223_seq1,comp648_seq1,comp6666_seq0,comp6666_seq1,comp782_seq5,comp8019_seq0,comp8267_seq0,comp8268_…
GO:0034702	ion channel complex	56	29	14.73	3.9e-05	0.000883161	1.96877	comp12445_seq0,comp16159_seq0,comp244_seq0,comp2604_seq3,comp2604_seq4,comp2620_seq0,comp2620_seq1,comp2976_seq0,comp299_seq2,comp3030_seq1,comp3090_seq0,comp3090_seq7,comp4204_seq0,comp4386_seq0,comp4944_seq0,comp5460_seq0,comp5558_seq0,comp5952_seq1,comp6041_seq0,comp6223_seq0,comp6223_seq1,comp648_seq1,comp6666_seq0,comp6666_seq1,comp8019_seq0,comp8267_seq0,comp8416_seq1,comp8660_seq1,comp9003…
GO:0015630	microtubule cytoskeleton	206	80	54.18	4.2e-05	0.000921375	1.47656	comp10384_seq0,comp10578_seq0,comp10600_seq0,comp10623_seq0,comp10974_seq0,comp112_seq0,comp112_seq1,comp11306_seq0,comp1154_seq0,comp1154_seq1,comp1157_seq1,comp12475_seq0,comp1262_seq2,comp1262_seq6,comp132_seq1,comp132_seq2,comp1332_seq0,comp13632_seq0,comp14907_seq0,comp1763_seq0,comp1763_seq1,comp18484_seq1,comp220_seq0,comp2221_seq2,comp22725_seq1,comp25338_seq1,comp2754_seq5,comp3009_seq3,…
GO:1990351	transporter complex	65	32	17.1	5.8e-05	0.00123382	1.87135	comp12445_seq0,comp16159_seq0,comp2064_seq0,comp244_seq0,comp2604_seq3,comp2604_seq4,comp2620_seq0,comp2620_seq1,comp2976_seq0,comp299_seq2,comp3030_seq1,comp3090_seq0,comp3090_seq7,comp4204_seq0,comp4386_seq0,comp4944_seq0,comp5460_seq0,comp5558_seq0,comp5952_seq1,comp6041_seq0,comp6223_seq0,comp6223_seq1,comp648_seq1,comp6666_seq0,comp6666_seq1,comp782_seq5,comp8019_seq0,comp8267_seq0,comp8268_…
GO:0097014	ciliary plasm	14	11	3.68	6.5e-05	0.00130371	2.98913	comp10623_seq0,comp10974_seq0,comp13632_seq0,comp18484_seq1,comp4808_seq7,comp4808_seq8,comp8110_seq1,comp8513_seq0,comp9215_seq0,comp9358_seq0,comp9964_seq3
GO:0098590	plasma membrane region	27	17	7.1	6.5e-05	0.00130371	2.39437	comp10171_seq0,comp11190_seq0,comp1601_seq0,comp1601_seq1,comp1691_seq6,comp19488_seq0,comp4101_seq0,comp4101_seq1,comp4599_seq1,comp5858_seq0,comp5858_seq1,comp6788_seq0,comp7019_seq0,comp7181_seq0,comp8060_seq0,comp8196_seq1,comp9558_seq2
GO:0044421	extracellular region part	37	21	9.73	8.2e-05	0.001599	2.15827	comp1555_seq0,comp1659_seq1,comp1661_seq0,comp18579_seq0,comp2016_seq0,comp2364_seq0,comp3241_seq0,comp360_seq0,comp3726_seq0,comp4378_seq1,comp4488_seq0,comp521_seq0,comp5499_seq0,comp6121_seq0,comp6121_seq1,comp6595_seq0,comp738_seq1,comp7641_seq1,comp8334_seq0,comp8378_seq0,comp8599_seq0
GO:0005581	collagen trimer	7	7	1.84	8.6e-05	0.00163168	3.80435	comp1555_seq0,comp1661_seq0,comp3241_seq0,comp483_seq0,comp650_seq1,comp7641_seq1,comp961_seq0
GO:0030016	myofibril	9	8	2.37	0.00016	0.00288	3.37553	comp10256_seq0,comp226_seq2,comp234_seq1,comp285_seq0,comp285_seq2,comp4305_seq0,comp4305_seq2,comp8418_seq0
GO:0043292	contractile fiber	9	8	2.37	0.00016	0.00288	3.37553	comp10256_seq0,comp226_seq2,comp234_seq1,comp285_seq0,comp285_seq2,comp4305_seq0,comp4305_seq2,comp8418_seq0
GO:0005578	proteinaceous extracellular matrix	17	12	4.47	0.00017	0.00291073	2.68456	comp1555_seq0,comp1661_seq0,comp18579_seq0,comp3241_seq0,comp3726_seq0,comp4488_seq0,comp521_seq0,comp5499_seq0,comp6595_seq0,comp738_seq1,comp7641_seq1,comp8378_seq0
GO:0034703	cation channel complex	41	22	10.78	0.00017	0.00291073	2.04082	comp12445_seq0,comp16159_seq0,comp2604_seq3,comp2604_seq4,comp2620_seq0,comp2620_seq1,comp299_seq2,comp4944_seq0,comp5460_seq0,comp5558_seq0,comp5952_seq1,comp6041_seq0,comp6223_seq0,comp6223_seq1,comp648_seq1,comp6666_seq0,comp6666_seq1,comp8019_seq0,comp8267_seq0,comp8416_seq1,comp8660_seq1,comp9003_seq0
GO:0005921	gap junction	24	15	6.31	0.0002	0.00334286	2.37718	comp11009_seq1,comp14063_seq0,comp14417_seq0,comp262_seq1,comp262_seq2,comp5799_seq0,comp6304_seq1,comp6943_seq0,comp7022_seq1,comp7061_seq0,comp8299_seq0,comp8299_seq1,comp8772_seq0,comp8772_seq1,comp8772_seq2
GO:0030017	sarcomere	8	7	2.1	0.00053	0.00845591	3.33333	comp10256_seq0,comp234_seq1,comp285_seq0,comp285_seq2,comp4305_seq0,comp4305_seq2,comp8418_seq0
GO:0044449	contractile fiber part	8	7	2.1	0.00053	0.00845591	3.33333	comp10256_seq0,comp234_seq1,comp285_seq0,comp285_seq2,comp4305_seq0,comp4305_seq2,comp8418_seq0
GO:0098802	plasma membrane receptor complex	10	8	2.63	0.0006	0.00936	3.04183	comp244_seq0,comp4075_seq1,comp4386_seq0,comp4466_seq0,comp4466_seq1,comp4508_seq0,comp4508_seq2,comp7530_seq0
GO:0005911	cell-cell junction	34	18	8.94	0.00082	0.0125139	2.01342	comp11009_seq1,comp11799_seq0,comp14063_seq0,comp14417_seq0,comp1691_seq0,comp262_seq1,comp262_seq2,comp5799_seq0,comp6304_seq1,comp6680_seq1,comp6943_seq0,comp7022_seq1,comp7061_seq0,comp8299_seq0,comp8299_seq1,comp8772_seq0,comp8772_seq1,comp8772_seq2
GO:0016459	myosin complex	15	10	3.95	0.00121	0.0180728	2.53165	comp1075_seq1,comp1075_seq2,comp12402_seq0,comp126_seq0,comp1458_seq0,comp226_seq2,comp4998_seq0,comp653_seq1,comp7638_seq0,comp7638_seq1
GO:0005861	troponin complex	7	6	1.84	0.00178	0.0249912	3.26087	comp10256_seq0,comp234_seq1,comp285_seq0,comp285_seq2,comp4305_seq0,comp4305_seq2
GO:0005865	striated muscle thin filament	7	6	1.84	0.00178	0.0249912	3.26087	comp10256_seq0,comp234_seq1,comp285_seq0,comp285_seq2,comp4305_seq0,comp4305_seq2
GO:0036379	myofilament	7	6	1.84	0.00178	0.0249912	3.26087	comp10256_seq0,comp234_seq1,comp285_seq0,comp285_seq2,comp4305_seq0,comp4305_seq2
GO:0097458	neuron part	36	18	9.47	0.00194	0.0267035	1.90074	comp1264_seq1,comp13553_seq0,comp1424_seq0,comp16695_seq1,comp1_seq1,comp2217_seq0,comp2576_seq1,comp2897_seq2,comp4146_seq0,comp4745_seq0,comp4745_seq1,comp5830_seq0,comp7245_seq2,comp8464_seq1,comp8484_seq0,comp8677_seq0,comp883_seq0,comp9337_seq1

## Sheet: Molecular Function
Additional file 5: Table S4. Detailed information on GO term analysis in male up-regulated transcripts.
GO.ID	Term	Annotated	Significant	Expected	p-value	FDR-value	Enrichment	Transcripts
GO:0004871	signal transducer activity	231	121	54.28	4.5e-22	6.876e-19	2.22918	comp10019_seq1,comp10104_seq0,comp10122_seq0,comp10146_seq1,comp10171_seq0,comp10209_seq1,comp10319_seq0,comp10319_seq1,comp10353_seq0,comp10366_seq0,comp10592_seq0,comp10592_seq3,comp10600_seq1,comp10684_seq0,comp10692_seq1,comp10708_seq0,comp1075_seq4,comp10850_seq0,comp10850_seq2,comp10987_seq0,comp11116_seq1,comp11190_seq0,comp11385_seq1,comp11713_seq0,comp1178_seq10,comp11824_seq0,comp11824_…
GO:0004872	receptor activity	189	103	44.41	1.3e-20	6.62133e-18	2.3193	comp10019_seq1,comp10122_seq0,comp10171_seq0,comp10205_seq1,comp10209_seq1,comp10319_seq0,comp10319_seq1,comp10366_seq0,comp10470_seq0,comp10600_seq1,comp10684_seq0,comp10692_seq1,comp10708_seq0,comp1075_seq4,comp10987_seq0,comp11116_seq1,comp11190_seq0,comp11385_seq1,comp11713_seq0,comp1178_seq10,comp11824_seq0,comp11824_seq1,comp11939_seq0,comp12150_seq0,comp12370_seq0,comp12404_seq0,comp12673_…
GO:0060089	molecular transducer activity	189	103	44.41	1.3e-20	6.62133e-18	2.3193	comp10019_seq1,comp10122_seq0,comp10171_seq0,comp10205_seq1,comp10209_seq1,comp10319_seq0,comp10319_seq1,comp10366_seq0,comp10470_seq0,comp10600_seq1,comp10684_seq0,comp10692_seq1,comp10708_seq0,comp1075_seq4,comp10987_seq0,comp11116_seq1,comp11190_seq0,comp11385_seq1,comp11713_seq0,comp1178_seq10,comp11824_seq0,comp11824_seq1,comp11939_seq0,comp12150_seq0,comp12370_seq0,comp12404_seq0,comp12673_…
GO:0099600	transmembrane receptor activity	166	94	39.01	1.8e-20	6.876e-18	2.40964	comp10019_seq1,comp10122_seq0,comp10171_seq0,comp10205_seq1,comp10209_seq1,comp10319_seq0,comp10319_seq1,comp10366_seq0,comp10600_seq1,comp10684_seq0,comp10692_seq1,comp10708_seq0,comp1075_seq4,comp10987_seq0,comp11116_seq1,comp11190_seq0,comp11385_seq1,comp11713_seq0,comp1178_seq10,comp11824_seq0,comp11824_seq1,comp11939_seq0,comp12150_seq0,comp12370_seq0,comp12404_seq0,comp12673_seq0,comp12789_…
GO:0004888	transmembrane signaling receptor activit...	154	89	36.19	3e-20	8.14933e-18	2.45924	comp10019_seq1,comp10122_seq0,comp10171_seq0,comp10209_seq1,comp10319_seq0,comp10319_seq1,comp10366_seq0,comp10600_seq1,comp10684_seq0,comp10692_seq1,comp10708_seq0,comp1075_seq4,comp10987_seq0,comp11116_seq1,comp11190_seq0,comp11385_seq1,comp11713_seq0,comp1178_seq10,comp11824_seq0,comp11824_seq1,comp11939_seq0,comp12150_seq0,comp12370_seq0,comp12404_seq0,comp12673_seq0,comp12789_seq0,comp12835_…
GO:0005509	calcium ion binding	283	136	66.5	3.2e-20	8.14933e-18	2.04511	comp1022_seq0,comp1039_seq0,comp10478_seq0,comp10478_seq1,comp10478_seq2,comp10665_seq0,comp10783_seq0,comp1100_seq5,comp11015_seq1,comp11049_seq1,comp110_seq1,comp11294_seq0,comp112_seq0,comp112_seq1,comp11360_seq0,comp11486_seq0,comp11524_seq0,comp11524_seq1,comp11767_seq0,comp11802_seq0,comp11805_seq0,comp12526_seq0,comp1273_seq0,comp12955_seq1,comp12973_seq1,comp1302_seq0,comp13034_seq0,comp1…
GO:0005261	cation channel activity	115	73	27.02	4.1e-20	8.94971e-18	2.7017	comp10171_seq0,comp11190_seq0,comp11254_seq0,comp11582_seq0,comp11926_seq1,comp12150_seq0,comp12445_seq0,comp12588_seq0,comp12724_seq0,comp12724_seq1,comp12912_seq0,comp13553_seq0,comp14782_seq0,comp15018_seq0,comp15681_seq0,comp16006_seq1,comp1601_seq0,comp1601_seq1,comp16159_seq0,comp1657_seq0,comp1691_seq6,comp17638_seq1,comp19488_seq0,comp2149_seq3,comp2263_seq1,comp24055_seq0,comp2604_seq3,c…
GO:0038023	signaling receptor activity	169	92	39.71	1.7e-18	3.247e-16	2.3168	comp10019_seq1,comp10122_seq0,comp10171_seq0,comp10209_seq1,comp10319_seq0,comp10319_seq1,comp10366_seq0,comp10600_seq1,comp10684_seq0,comp10692_seq1,comp10708_seq0,comp1075_seq4,comp10987_seq0,comp11116_seq1,comp11190_seq0,comp11385_seq1,comp11713_seq0,comp1178_seq10,comp11824_seq0,comp11824_seq1,comp11939_seq0,comp12150_seq0,comp12370_seq0,comp12404_seq0,comp12673_seq0,comp12789_seq0,comp12835_…
GO:0005216	ion channel activity	178	95	41.83	2.8e-18	3.56533e-16	2.2711	comp10171_seq0,comp10205_seq1,comp11190_seq0,comp11254_seq0,comp11582_seq0,comp11824_seq0,comp11824_seq1,comp11926_seq1,comp12150_seq0,comp12445_seq0,comp12588_seq0,comp12724_seq0,comp12724_seq1,comp12912_seq0,comp13553_seq0,comp14782_seq0,comp15018_seq0,comp15681_seq0,comp16006_seq1,comp1601_seq0,comp1601_seq1,comp16159_seq0,comp1657_seq0,comp1691_seq6,comp17638_seq1,comp19488_seq0,comp2149_seq3…
GO:0015267	channel activity	178	95	41.83	2.8e-18	3.56533e-16	2.2711	comp10171_seq0,comp10205_seq1,comp11190_seq0,comp11254_seq0,comp11582_seq0,comp11824_seq0,comp11824_seq1,comp11926_seq1,comp12150_seq0,comp12445_seq0,comp12588_seq0,comp12724_seq0,comp12724_seq1,comp12912_seq0,comp13553_seq0,comp14782_seq0,comp15018_seq0,comp15681_seq0,comp16006_seq1,comp1601_seq0,comp1601_seq1,comp16159_seq0,comp1657_seq0,comp1691_seq6,comp17638_seq1,comp19488_seq0,comp2149_seq3…
GO:0022803	passive transmembrane transporter activi...	178	95	41.83	2.8e-18	3.56533e-16	2.2711	comp10171_seq0,comp10205_seq1,comp11190_seq0,comp11254_seq0,comp11582_seq0,comp11824_seq0,comp11824_seq1,comp11926_seq1,comp12150_seq0,comp12445_seq0,comp12588_seq0,comp12724_seq0,comp12724_seq1,comp12912_seq0,comp13553_seq0,comp14782_seq0,comp15018_seq0,comp15681_seq0,comp16006_seq1,comp1601_seq0,comp1601_seq1,comp16159_seq0,comp1657_seq0,comp1691_seq6,comp17638_seq1,comp19488_seq0,comp2149_seq3…
GO:0022838	substrate-specific channel activity	178	95	41.83	2.8e-18	3.56533e-16	2.2711	comp10171_seq0,comp10205_seq1,comp11190_seq0,comp11254_seq0,comp11582_seq0,comp11824_seq0,comp11824_seq1,comp11926_seq1,comp12150_seq0,comp12445_seq0,comp12588_seq0,comp12724_seq0,comp12724_seq1,comp12912_seq0,comp13553_seq0,comp14782_seq0,comp15018_seq0,comp15681_seq0,comp16006_seq1,comp1601_seq0,comp1601_seq1,comp16159_seq0,comp1657_seq0,comp1691_seq6,comp17638_seq1,comp19488_seq0,comp2149_seq3…
GO:0022857	transmembrane transporter activity	465	190	109.27	6.5e-18	7.64e-16	1.73881	comp10171_seq0,comp10205_seq1,comp1045_seq0,comp1050_seq0,comp10968_seq0,comp11190_seq0,comp11254_seq0,comp1127_seq0,comp11582_seq0,comp11824_seq0,comp11824_seq1,comp1186_seq1,comp11926_seq1,comp11_seq2,comp12150_seq0,comp12189_seq1,comp12445_seq0,comp12588_seq0,comp12724_seq0,comp12724_seq1,comp12746_seq0,comp12912_seq0,comp13553_seq0,comp1363_seq0,comp1412_seq0,comp1412_seq1,comp1412_seq2,comp1…
GO:0046873	metal ion transmembrane transporter acti...	173	90	40.65	1.9e-16	2.07371e-14	2.21402	comp1045_seq0,comp1050_seq0,comp10968_seq0,comp11254_seq0,comp1127_seq0,comp11582_seq0,comp1186_seq1,comp11926_seq1,comp12150_seq0,comp12445_seq0,comp12588_seq0,comp12724_seq0,comp12724_seq1,comp12912_seq0,comp13553_seq0,comp1363_seq0,comp1412_seq0,comp1412_seq1,comp1412_seq2,comp1412_seq8,comp15681_seq0,comp16006_seq1,comp16159_seq0,comp1657_seq0,comp17638_seq1,comp2149_seq3,comp2263_seq1,comp24…
GO:0005215	transporter activity	598	225	140.52	4.6e-16	4.68587e-14	1.6012	comp10171_seq0,comp10205_seq1,comp1045_seq0,comp1050_seq0,comp10968_seq0,comp11190_seq0,comp11254_seq0,comp1127_seq0,comp11582_seq0,comp11824_seq0,comp11824_seq1,comp1186_seq1,comp11926_seq1,comp11986_seq0,comp11_seq2,comp12150_seq0,comp12189_seq1,comp12445_seq0,comp12588_seq0,comp12724_seq0,comp12724_seq1,comp12746_seq0,comp12912_seq0,comp13553_seq0,comp1363_seq0,comp1412_seq0,comp1412_seq1,comp…
GO:0015075	ion transmembrane transporter activity	372	156	87.41	5e-16	4.775e-14	1.78469	comp10171_seq0,comp10205_seq1,comp1045_seq0,comp1050_seq0,comp10968_seq0,comp11190_seq0,comp11254_seq0,comp1127_seq0,comp11582_seq0,comp11824_seq0,comp11824_seq1,comp1186_seq1,comp11926_seq1,comp11_seq2,comp12150_seq0,comp12189_seq1,comp12445_seq0,comp12588_seq0,comp12724_seq0,comp12724_seq1,comp12912_seq0,comp13553_seq0,comp1363_seq0,comp1412_seq0,comp1412_seq1,comp1412_seq2,comp1412_seq8,comp14…
GO:0022891	substrate-specific transmembrane transpo...	402	164	94.46	1.8e-15	1.61788e-13	1.73618	comp10171_seq0,comp10205_seq1,comp1045_seq0,comp1050_seq0,comp10968_seq0,comp11190_seq0,comp11254_seq0,comp1127_seq0,comp11582_seq0,comp11824_seq0,comp11824_seq1,comp1186_seq1,comp11926_seq1,comp11_seq2,comp12150_seq0,comp12189_seq1,comp12445_seq0,comp12588_seq0,comp12724_seq0,comp12724_seq1,comp12912_seq0,comp13553_seq0,comp1363_seq0,comp1412_seq0,comp1412_seq1,comp1412_seq2,comp1412_seq8,comp14…
GO:0022836	gated channel activity	115	63	27.02	3.2e-13	2.71644e-11	2.33161	comp10171_seq0,comp10205_seq1,comp11190_seq0,comp11824_seq0,comp11824_seq1,comp11926_seq1,comp12150_seq0,comp12445_seq0,comp12724_seq0,comp12724_seq1,comp13553_seq0,comp14782_seq0,comp15018_seq0,comp15681_seq0,comp1601_seq0,comp1601_seq1,comp16159_seq0,comp1657_seq0,comp1691_seq6,comp19488_seq0,comp2149_seq3,comp2604_seq3,comp2604_seq4,comp2813_seq1,comp299_seq2,comp4101_seq0,comp4101_seq1,comp45…
GO:0022892	substrate-specific transporter activity	475	179	111.62	5.7e-13	4.584e-11	1.60366	comp10171_seq0,comp10205_seq1,comp1045_seq0,comp1050_seq0,comp10968_seq0,comp11190_seq0,comp11254_seq0,comp1127_seq0,comp11582_seq0,comp11824_seq0,comp11824_seq1,comp1186_seq1,comp11926_seq1,comp11_seq2,comp12150_seq0,comp12189_seq1,comp12445_seq0,comp12588_seq0,comp12724_seq0,comp12724_seq1,comp12912_seq0,comp13553_seq0,comp1363_seq0,comp1412_seq0,comp1412_seq1,comp1412_seq2,comp1412_seq8,comp14…
GO:0008324	cation transmembrane transporter activit...	268	115	62.97	7e-13	5.348e-11	1.82627	comp10171_seq0,comp1045_seq0,comp1050_seq0,comp10968_seq0,comp11190_seq0,comp11254_seq0,comp1127_seq0,comp11582_seq0,comp1186_seq1,comp11926_seq1,comp11_seq2,comp12150_seq0,comp12189_seq1,comp12445_seq0,comp12588_seq0,comp12724_seq0,comp12724_seq1,comp12912_seq0,comp13553_seq0,comp1363_seq0,comp1412_seq0,comp1412_seq1,comp1412_seq2,comp1412_seq8,comp14782_seq0,comp15018_seq0,comp15681_seq0,comp16…
GO:0022890	inorganic cation transmembrane transport...	239	104	56.16	3.2e-12	2.32838e-10	1.85185	comp10171_seq0,comp1045_seq0,comp1050_seq0,comp10968_seq0,comp11190_seq0,comp11254_seq0,comp1127_seq0,comp11582_seq0,comp1186_seq1,comp11926_seq1,comp11_seq2,comp12150_seq0,comp12445_seq0,comp12588_seq0,comp12724_seq0,comp12724_seq1,comp12912_seq0,comp13553_seq0,comp1363_seq0,comp1412_seq0,comp1412_seq1,comp1412_seq2,comp1412_seq8,comp15681_seq0,comp16006_seq1,comp1601_seq0,comp1601_seq1,comp1615…
GO:0004930	G-protein coupled receptor activity	86	48	20.21	9e-11	6.25091e-09	2.37506	comp10019_seq1,comp10122_seq0,comp10209_seq1,comp10319_seq0,comp10319_seq1,comp10366_seq0,comp10600_seq1,comp10684_seq0,comp10692_seq1,comp10708_seq0,comp1075_seq4,comp10987_seq0,comp11116_seq1,comp11385_seq1,comp11713_seq0,comp11939_seq0,comp12370_seq0,comp12404_seq0,comp12673_seq0,comp12789_seq0,comp1366_seq1,comp14142_seq0,comp15062_seq1,comp17362_seq0,comp18765_seq0,comp2783_seq0,comp2906_seq…
GO:0030594	neurotransmitter receptor activity	28	22	6.58	1.1e-09	7.30783e-08	3.34347	comp10171_seq0,comp10708_seq0,comp11190_seq0,comp11824_seq0,comp11824_seq1,comp1601_seq0,comp1601_seq1,comp1691_seq6,comp19488_seq0,comp2813_seq1,comp4101_seq0,comp4101_seq1,comp4599_seq1,comp5858_seq0,comp5858_seq1,comp6788_seq0,comp7019_seq0,comp8060_seq0,comp8196_seq1,comp9558_seq2,comp9597_seq0,comp9597_seq1
GO:0005231	excitatory extracellular ligand-gated io...	25	20	5.87	3.7e-09	2.35567e-07	3.40716	comp10171_seq0,comp11190_seq0,comp11824_seq0,comp11824_seq1,comp14782_seq0,comp15018_seq0,comp1601_seq0,comp1601_seq1,comp1691_seq6,comp19488_seq0,comp4101_seq0,comp4101_seq1,comp4599_seq1,comp5858_seq0,comp5858_seq1,comp6788_seq0,comp7019_seq0,comp8060_seq0,comp8196_seq1,comp9558_seq2
GO:0022804	active transmembrane transporter activit...	144	65	33.84	7e-09	4.2784e-07	1.9208	comp1045_seq0,comp1050_seq0,comp10968_seq0,comp1186_seq1,comp12746_seq0,comp1363_seq0,comp1412_seq0,comp1412_seq1,comp1412_seq2,comp1412_seq8,comp14476_seq1,comp1576_seq1,comp16076_seq0,comp1706_seq1,comp22556_seq1,comp2413_seq0,comp2433_seq0,comp2433_seq1,comp2518_seq3,comp2560_seq0,comp2560_seq1,comp2609_seq1,comp2620_seq0,comp2620_seq1,comp3146_seq0,comp3386_seq0,comp3543_seq0,comp3601_seq1,co…
GO:0015291	secondary active transmembrane transport...	82	43	19.27	1.1e-08	6.46462e-07	2.23145	comp1045_seq0,comp10968_seq0,comp1412_seq0,comp1412_seq1,comp1412_seq2,comp1412_seq8,comp16076_seq0,comp1706_seq1,comp2433_seq0,comp2433_seq1,comp2620_seq0,comp2620_seq1,comp3146_seq0,comp3543_seq0,comp3601_seq1,comp3943_seq2,comp4165_seq0,comp4165_seq2,comp4521_seq0,comp4877_seq0,comp4877_seq2,comp4877_seq3,comp5234_seq1,comp5234_seq2,comp5348_seq0,comp5498_seq1,comp5498_seq3,comp5908_seq0,comp6…
GO:0005230	extracellular ligand-gated ion channel a...	39	26	9.16	1.2e-08	6.79111e-07	2.83843	comp10171_seq0,comp10205_seq1,comp11190_seq0,comp11824_seq0,comp11824_seq1,comp14782_seq0,comp15018_seq0,comp1601_seq0,comp1601_seq1,comp1691_seq6,comp19488_seq0,comp2813_seq1,comp4101_seq0,comp4101_seq1,comp4599_seq1,comp5858_seq0,comp5858_seq1,comp6130_seq0,comp6788_seq0,comp7019_seq0,comp8060_seq0,comp8196_seq1,comp8429_seq1,comp8857_seq0,comp8947_seq1,comp9558_seq2
GO:0015276	ligand-gated ion channel activity	44	28	10.34	1.5e-08	7.90345e-07	2.70793	comp10171_seq0,comp10205_seq1,comp11190_seq0,comp11824_seq0,comp11824_seq1,comp12150_seq0,comp14782_seq0,comp15018_seq0,comp1601_seq0,comp1601_seq1,comp1657_seq0,comp1691_seq6,comp19488_seq0,comp2813_seq1,comp4101_seq0,comp4101_seq1,comp4599_seq1,comp5858_seq0,comp5858_seq1,comp6130_seq0,comp6788_seq0,comp7019_seq0,comp8060_seq0,comp8196_seq1,comp8429_seq1,comp8857_seq0,comp8947_seq1,comp9558_seq2
GO:0022834	ligand-gated channel activity	44	28	10.34	1.5e-08	7.90345e-07	2.70793	comp10171_seq0,comp10205_seq1,comp11190_seq0,comp11824_seq0,comp11824_seq1,comp12150_seq0,comp14782_seq0,comp15018_seq0,comp1601_seq0,comp1601_seq1,comp1657_seq0,comp1691_seq6,comp19488_seq0,comp2813_seq1,comp4101_seq0,comp4101_seq1,comp4599_seq1,comp5858_seq0,comp5858_seq1,comp6130_seq0,comp6788_seq0,comp7019_seq0,comp8060_seq0,comp8196_seq1,comp8429_seq1,comp8857_seq0,comp8947_seq1,comp9558_seq2
GO:0003774	motor activity	86	44	20.21	2e-08	1.01867e-06	2.17714	comp10578_seq0,comp10623_seq0,comp1075_seq1,comp1075_seq2,comp10974_seq0,comp11306_seq0,comp1154_seq0,comp1154_seq1,comp1157_seq1,comp1193_seq2,comp12402_seq0,comp1262_seq2,comp1262_seq6,comp126_seq0,comp13632_seq0,comp1458_seq0,comp14907_seq0,comp17413_seq2,comp18484_seq1,comp226_seq2,comp25338_seq1,comp3261_seq2,comp3746_seq2,comp4679_seq0,comp4808_seq10,comp4808_seq4,comp4808_seq7,comp4808_seq…
GO:0015079	potassium ion transmembrane transporter ...	62	35	14.57	2.2e-08	1.08439e-06	2.4022	comp11926_seq1,comp12724_seq0,comp12724_seq1,comp13553_seq0,comp1363_seq0,comp15681_seq0,comp16159_seq0,comp2149_seq3,comp2263_seq1,comp2413_seq0,comp2518_seq3,comp299_seq2,comp3386_seq0,comp4521_seq0,comp5460_seq0,comp5558_seq0,comp5707_seq0,comp5707_seq4,comp5952_seq1,comp597_seq0,comp6041_seq0,comp6223_seq0,comp6223_seq1,comp6304_seq0,comp648_seq1,comp7546_seq1,comp8019_seq0,comp8267_seq0,comp…
GO:0015081	sodium ion transmembrane transporter act...	55	32	12.92	3.3e-08	1.57575e-06	2.47678	comp1045_seq0,comp10968_seq0,comp11254_seq0,comp11582_seq0,comp12912_seq0,comp1363_seq0,comp1412_seq0,comp1412_seq1,comp1412_seq2,comp1412_seq8,comp16006_seq1,comp2413_seq0,comp2518_seq3,comp3386_seq0,comp3543_seq0,comp4165_seq0,comp4165_seq2,comp5017_seq1,comp5234_seq1,comp5234_seq2,comp5348_seq0,comp6059_seq1,comp6481_seq0,comp6481_seq1,comp673_seq1,comp8312_seq2,comp8844_seq1,comp8915_seq2,com…
GO:0022824	transmitter-gated ion channel activity	25	19	5.87	4.1e-08	1.84259e-06	3.2368	comp10171_seq0,comp11190_seq0,comp11824_seq0,comp11824_seq1,comp1601_seq0,comp1601_seq1,comp1691_seq6,comp19488_seq0,comp2813_seq1,comp4101_seq0,comp4101_seq1,comp4599_seq1,comp5858_seq0,comp5858_seq1,comp6788_seq0,comp7019_seq0,comp8060_seq0,comp8196_seq1,comp9558_seq2
GO:0022835	transmitter-gated channel activity	25	19	5.87	4.1e-08	1.84259e-06	3.2368	comp10171_seq0,comp11190_seq0,comp11824_seq0,comp11824_seq1,comp1601_seq0,comp1601_seq1,comp1691_seq6,comp19488_seq0,comp2813_seq1,comp4101_seq0,comp4101_seq1,comp4599_seq1,comp5858_seq0,comp5858_seq1,comp6788_seq0,comp7019_seq0,comp8060_seq0,comp8196_seq1,comp9558_seq2
GO:0022843	voltage-gated cation channel activity	53	31	12.45	4.5e-08	1.96457e-06	2.48996	comp11926_seq1,comp12150_seq0,comp12445_seq0,comp12724_seq0,comp12724_seq1,comp15681_seq0,comp16159_seq0,comp2149_seq3,comp2604_seq3,comp2604_seq4,comp299_seq2,comp4944_seq0,comp5460_seq0,comp5558_seq0,comp5952_seq1,comp6041_seq0,comp6223_seq0,comp6223_seq1,comp648_seq1,comp6666_seq0,comp6666_seq1,comp7546_seq1,comp8019_seq0,comp8267_seq0,comp8416_seq1,comp8530_seq1,comp8660_seq1,comp8694_seq0,co…
GO:0004672	protein kinase activity	420	144	98.69	1.7e-07	7.21556e-06	1.45911	comp10104_seq0,comp10146_seq1,comp10850_seq0,comp10850_seq2,comp11008_seq0,comp11008_seq1,comp11204_seq0,comp11492_seq0,comp1178_seq10,comp11929_seq0,comp1193_seq0,comp12418_seq1,comp1313_seq1,comp13394_seq2,comp13705_seq1,comp13989_seq0,comp14413_seq1,comp1461_seq1,comp1461_seq2,comp15681_seq0,comp1774_seq1,comp2123_seq0,comp2123_seq1,comp2149_seq3,comp2259_seq0,comp2429_seq0,comp2552_seq0,comp2…
GO:0008092	cytoskeletal protein binding	235	90	55.22	1.8e-07	7.43351e-06	1.62984	comp1022_seq0,comp1023_seq0,comp10384_seq0,comp11306_seq0,comp1154_seq0,comp1154_seq1,comp11635_seq0,comp1193_seq2,comp12402_seq0,comp126_seq0,comp1332_seq0,comp14264_seq0,comp14907_seq0,comp1558_seq3,comp1646_seq0,comp2072_seq1,comp2208_seq0,comp221_seq0,comp2221_seq2,comp2333_seq1,comp2501_seq1,comp2754_seq5,comp2940_seq0,comp2943_seq0,comp3033_seq0,comp3052_seq0,comp3167_seq0,comp3167_seq3,com…
GO:0005267	potassium channel activity	54	30	12.69	3.6e-07	1.44758e-05	2.36407	comp11926_seq1,comp12724_seq0,comp12724_seq1,comp13553_seq0,comp15681_seq0,comp16159_seq0,comp2149_seq3,comp2263_seq1,comp299_seq2,comp5460_seq0,comp5558_seq0,comp5707_seq0,comp5707_seq4,comp5952_seq1,comp597_seq0,comp6041_seq0,comp6223_seq0,comp6223_seq1,comp6304_seq0,comp648_seq1,comp7546_seq1,comp8019_seq0,comp8267_seq0,comp8385_seq0,comp8416_seq1,comp8530_seq1,comp8694_seq0,comp8694_seq1,comp…
GO:0015464	acetylcholine receptor activity	17	14	3.99	4.9e-07	1.91979e-05	3.50877	comp10171_seq0,comp11190_seq0,comp1601_seq0,comp1601_seq1,comp1691_seq6,comp19488_seq0,comp5858_seq0,comp5858_seq1,comp7019_seq0,comp8060_seq0,comp8196_seq1,comp9558_seq2,comp9597_seq0,comp9597_seq1
GO:0005244	voltage-gated ion channel activity	59	31	13.86	1.2e-06	4.4722e-05	2.23665	comp11926_seq1,comp12150_seq0,comp12445_seq0,comp12724_seq0,comp12724_seq1,comp15681_seq0,comp16159_seq0,comp2149_seq3,comp2604_seq3,comp2604_seq4,comp299_seq2,comp4944_seq0,comp5460_seq0,comp5558_seq0,comp5952_seq1,comp6041_seq0,comp6223_seq0,comp6223_seq1,comp648_seq1,comp6666_seq0,comp6666_seq1,comp7546_seq1,comp8019_seq0,comp8267_seq0,comp8416_seq1,comp8530_seq1,comp8660_seq1,comp8694_seq0,co…
GO:0022832	voltage-gated channel activity	59	31	13.86	1.2e-06	4.4722e-05	2.23665	comp11926_seq1,comp12150_seq0,comp12445_seq0,comp12724_seq0,comp12724_seq1,comp15681_seq0,comp16159_seq0,comp2149_seq3,comp2604_seq3,comp2604_seq4,comp299_seq2,comp4944_seq0,comp5460_seq0,comp5558_seq0,comp5952_seq1,comp6041_seq0,comp6223_seq0,comp6223_seq1,comp648_seq1,comp6666_seq0,comp6666_seq1,comp7546_seq1,comp8019_seq0,comp8267_seq0,comp8416_seq1,comp8530_seq1,comp8660_seq1,comp8694_seq0,co…
GO:0015077	monovalent inorganic cation transmembran...	162	65	38.07	1.4e-06	5.09333e-05	1.70738	comp1045_seq0,comp10968_seq0,comp11254_seq0,comp11582_seq0,comp11926_seq1,comp11_seq2,comp12724_seq0,comp12724_seq1,comp12912_seq0,comp13553_seq0,comp1363_seq0,comp1412_seq0,comp1412_seq1,comp1412_seq2,comp1412_seq8,comp15681_seq0,comp16006_seq1,comp16159_seq0,comp2149_seq3,comp2263_seq1,comp2413_seq0,comp2518_seq3,comp282_seq1,comp299_seq2,comp3386_seq0,comp3543_seq0,comp4165_seq0,comp4165_seq2,…
GO:0008569	ATP-dependent microtubule motor activity...	9	9	2.11	2.2e-06	7.81767e-05	4.2654	comp10578_seq0,comp10974_seq0,comp13632_seq0,comp18484_seq1,comp4808_seq7,comp4808_seq8,comp852_seq0,comp9358_seq0,comp9964_seq3
GO:0016301	kinase activity	639	199	150.15	2.3e-06	7.98727e-05	1.32534	comp10104_seq0,comp10146_seq1,comp10850_seq0,comp10850_seq2,comp11008_seq0,comp11008_seq1,comp11041_seq1,comp11170_seq0,comp11170_seq1,comp11204_seq0,comp11492_seq0,comp1173_seq0,comp1178_seq10,comp11929_seq0,comp1193_seq0,comp1214_seq2,comp1218_seq3,comp1218_seq4,comp12365_seq0,comp12418_seq1,comp1313_seq1,comp13394_seq2,comp13705_seq1,comp13989_seq0,comp1407_seq2,comp14413_seq1,comp1461_seq1,co…
GO:0005201	extracellular matrix structural constitu...	19	14	4.46	5.1e-06	0.000173173	3.13901	comp12307_seq0,comp12661_seq0,comp1555_seq0,comp1661_seq0,comp17965_seq0,comp179_seq0,comp20947_seq1,comp3241_seq0,comp483_seq0,comp583_seq0,comp633_seq1,comp650_seq1,comp7641_seq1,comp961_seq0
GO:0045505	dynein intermediate chain binding	13	11	3.05	5.7e-06	0.000182761	3.60656	comp10578_seq0,comp10974_seq0,comp13632_seq0,comp18484_seq1,comp25338_seq1,comp4808_seq7,comp4808_seq8,comp5666_seq1,comp852_seq0,comp9358_seq0,comp9964_seq3
GO:1990939	ATP-dependent microtubule motor activity	13	11	3.05	5.7e-06	0.000182761	3.60656	comp10578_seq0,comp10974_seq0,comp1154_seq0,comp1154_seq1,comp13632_seq0,comp18484_seq1,comp4808_seq7,comp4808_seq8,comp852_seq0,comp9358_seq0,comp9964_seq3
GO:0022848	acetylcholine-gated cation-selective cha...	15	12	3.52	6.1e-06	0.000182761	3.40909	comp10171_seq0,comp11190_seq0,comp1601_seq0,comp1601_seq1,comp1691_seq6,comp19488_seq0,comp5858_seq0,comp5858_seq1,comp7019_seq0,comp8060_seq0,comp8196_seq1,comp9558_seq2
GO:0098960	postsynaptic neurotransmitter receptor a...	15	12	3.52	6.1e-06	0.000182761	3.40909	comp10171_seq0,comp11190_seq0,comp1601_seq0,comp1601_seq1,comp1691_seq6,comp19488_seq0,comp5858_seq0,comp5858_seq1,comp7019_seq0,comp8060_seq0,comp8196_seq1,comp9558_seq2
GO:0099529	neurotransmitter receptor activity invol...	15	12	3.52	6.1e-06	0.000182761	3.40909	comp10171_seq0,comp11190_seq0,comp1601_seq0,comp1601_seq1,comp1691_seq6,comp19488_seq0,comp5858_seq0,comp5858_seq1,comp7019_seq0,comp8060_seq0,comp8196_seq1,comp9558_seq2
GO:1904315	transmitter-gated ion channel activity i...	15	12	3.52	6.1e-06	0.000182761	3.40909	comp10171_seq0,comp11190_seq0,comp1601_seq0,comp1601_seq1,comp1691_seq6,comp19488_seq0,comp5858_seq0,comp5858_seq1,comp7019_seq0,comp8060_seq0,comp8196_seq1,comp9558_seq2
GO:0005249	voltage-gated potassium channel activity	39	22	9.16	9.5e-06	0.000279154	2.40175	comp11926_seq1,comp12724_seq0,comp12724_seq1,comp15681_seq0,comp16159_seq0,comp2149_seq3,comp299_seq2,comp5460_seq0,comp5558_seq0,comp5952_seq1,comp6041_seq0,comp6223_seq0,comp6223_seq1,comp648_seq1,comp7546_seq1,comp8019_seq0,comp8267_seq0,comp8416_seq1,comp8530_seq1,comp8694_seq0,comp8694_seq1,comp9574_seq0
GO:0015085	calcium ion transmembrane transporter ac...	42	23	9.87	1.2e-05	0.000333382	2.33029	comp1050_seq0,comp1186_seq1,comp12150_seq0,comp12445_seq0,comp12588_seq0,comp1657_seq0,comp17638_seq1,comp24055_seq0,comp2604_seq3,comp2604_seq4,comp2609_seq1,comp2620_seq0,comp2620_seq1,comp4944_seq0,comp5348_seq0,comp6666_seq0,comp6666_seq1,comp71_seq2,comp7293_seq2,comp7293_seq3,comp8312_seq2,comp8660_seq1,comp9003_seq0
GO:0003777	microtubule motor activity	70	33	16.45	1.2e-05	0.000333382	2.00608	comp10578_seq0,comp10623_seq0,comp10974_seq0,comp11306_seq0,comp1154_seq0,comp1154_seq1,comp1157_seq1,comp1193_seq2,comp1262_seq2,comp1262_seq6,comp13632_seq0,comp14907_seq0,comp17413_seq2,comp18484_seq1,comp3261_seq2,comp3746_seq2,comp4679_seq0,comp4808_seq10,comp4808_seq4,comp4808_seq7,comp4808_seq8,comp6674_seq1,comp8309_seq2,comp8379_seq0,comp8411_seq0,comp8411_seq1,comp8411_seq2,comp8513_seq…
GO:0016773	phosphotransferase activity, alcohol gro...	504	159	118.43	1.2e-05	0.000333382	1.34257	comp10104_seq0,comp10146_seq1,comp10850_seq0,comp10850_seq2,comp11008_seq0,comp11008_seq1,comp11204_seq0,comp11492_seq0,comp1178_seq10,comp11929_seq0,comp1193_seq0,comp1214_seq2,comp12418_seq1,comp1313_seq1,comp13394_seq2,comp13705_seq1,comp13989_seq0,comp1407_seq2,comp14413_seq1,comp1461_seq1,comp1461_seq2,comp15681_seq0,comp1774_seq1,comp2123_seq0,comp2123_seq1,comp2149_seq3,comp2221_seq2,comp2…
GO:0099094	ligand-gated cation channel activity	20	14	4.7	1.3e-05	0.000354714	2.97872	comp10171_seq0,comp11190_seq0,comp12150_seq0,comp1601_seq0,comp1601_seq1,comp1657_seq0,comp1691_seq6,comp19488_seq0,comp5858_seq0,comp5858_seq1,comp7019_seq0,comp8060_seq0,comp8196_seq1,comp9558_seq2
GO:0043167	ion binding	2562	675	602.02	1.9e-05	0.000509333	1.12123	comp10027_seq0,comp10044_seq0,comp10104_seq0,comp10146_seq1,comp10178_seq0,comp1022_seq0,comp10271_seq0,comp10271_seq1,comp10353_seq0,comp10357_seq0,comp10384_seq0,comp10384_seq2,comp1039_seq0,comp103_seq4,comp10425_seq0,comp10425_seq1,comp10478_seq0,comp10478_seq1,comp10478_seq2,comp1050_seq0,comp10578_seq0,comp10592_seq0,comp10592_seq3,comp10600_seq0,comp10623_seq0,comp10665_seq0,comp1075_seq1,…
GO:0005272	sodium channel activity	12	10	2.82	2.1e-05	0.000543864	3.5461	comp11254_seq0,comp11582_seq0,comp12912_seq0,comp16006_seq1,comp5017_seq1,comp8844_seq1,comp8915_seq2,comp8915_seq3,comp9155_seq0,comp9155_seq1
GO:0051959	dynein light intermediate chain binding	12	10	2.82	2.1e-05	0.000543864	3.5461	comp10578_seq0,comp10974_seq0,comp13632_seq0,comp18484_seq1,comp4808_seq7,comp4808_seq8,comp8011_seq1,comp852_seq0,comp9358_seq0,comp9964_seq3
GO:0072509	divalent inorganic cation transmembrane ...	49	25	11.51	2.5e-05	0.000636667	2.17202	comp1050_seq0,comp1186_seq1,comp12150_seq0,comp12445_seq0,comp12588_seq0,comp1657_seq0,comp17638_seq1,comp24055_seq0,comp2604_seq3,comp2604_seq4,comp2609_seq1,comp2620_seq0,comp2620_seq1,comp4944_seq0,comp5348_seq0,comp5435_seq1,comp5435_seq3,comp6666_seq0,comp6666_seq1,comp71_seq2,comp7293_seq2,comp7293_seq3,comp8312_seq2,comp8660_seq1,comp9003_seq0
GO:0046872	metal ion binding	1228	345	288.55	2.6e-05	0.000651279	1.19563	comp10044_seq0,comp10104_seq0,comp10178_seq0,comp1022_seq0,comp10271_seq0,comp10271_seq1,comp10357_seq0,comp1039_seq0,comp10425_seq0,comp10425_seq1,comp10478_seq0,comp10478_seq1,comp10478_seq2,comp10665_seq0,comp10783_seq0,comp1093_seq1,comp1093_seq2,comp1100_seq5,comp11015_seq1,comp11049_seq1,comp11072_seq0,comp110_seq1,comp11294_seq0,comp112_seq0,comp112_seq1,comp11360_seq0,comp11439_seq1,comp1…
GO:0005262	calcium channel activity	28	17	6.58	2.7e-05	0.000665419	2.58359	comp12150_seq0,comp12445_seq0,comp12588_seq0,comp1657_seq0,comp17638_seq1,comp24055_seq0,comp2604_seq3,comp2604_seq4,comp2620_seq0,comp2620_seq1,comp4944_seq0,comp6666_seq0,comp6666_seq1,comp7293_seq2,comp7293_seq3,comp8660_seq1,comp9003_seq0
GO:0043169	cation binding	1234	346	289.96	3e-05	0.000727619	1.19327	comp10044_seq0,comp10104_seq0,comp10178_seq0,comp1022_seq0,comp10271_seq0,comp10271_seq1,comp10357_seq0,comp1039_seq0,comp10425_seq0,comp10425_seq1,comp10478_seq0,comp10478_seq1,comp10478_seq2,comp10665_seq0,comp10783_seq0,comp1093_seq1,comp1093_seq2,comp1100_seq5,comp11015_seq1,comp11049_seq1,comp11072_seq0,comp110_seq1,comp11294_seq0,comp112_seq0,comp112_seq1,comp11360_seq0,comp11439_seq1,comp1…
GO:0001653	peptide receptor activity	13	10	3.05	7e-05	0.00164554	3.27869	comp10987_seq0,comp11385_seq1,comp11713_seq0,comp12404_seq0,comp15062_seq1,comp17362_seq0,comp635_seq7,comp7647_seq0,comp8588_seq0,comp8746_seq0
GO:0008528	G-protein coupled peptide receptor activ...	13	10	3.05	7e-05	0.00164554	3.27869	comp10987_seq0,comp11385_seq1,comp11713_seq0,comp12404_seq0,comp15062_seq1,comp17362_seq0,comp635_seq7,comp7647_seq0,comp8588_seq0,comp8746_seq0
GO:0005085	guanyl-nucleotide exchange factor activi...	91	38	21.38	7.9e-05	0.00182897	1.77736	comp10446_seq0,comp10446_seq2,comp11938_seq0,comp11938_seq1,comp1807_seq0,comp20014_seq0,comp2241_seq1,comp2652_seq2,comp3398_seq3,comp3517_seq1,comp3517_seq2,comp3517_seq3,comp3517_seq4,comp3730_seq0,comp4122_seq1,comp4806_seq0,comp487_seq0,comp5795_seq0,comp5930_seq0,comp6123_seq2,comp6211_seq1,comp6214_seq1,comp6279_seq0,comp7018_seq0,comp7018_seq1,comp7076_seq0,comp7211_seq1,comp7299_seq2,com…
GO:0005515	protein binding	693	204	162.84	9.3e-05	0.00212096	1.25276	comp1022_seq0,comp1023_seq0,comp10353_seq0,comp10384_seq0,comp10578_seq0,comp10592_seq0,comp10592_seq3,comp10796_seq1,comp10974_seq0,comp110_seq1,comp11306_seq0,comp1154_seq0,comp1154_seq1,comp11635_seq0,comp11650_seq1,comp11703_seq0,comp11799_seq0,comp1193_seq2,comp1223_seq1,comp12402_seq0,comp126_seq0,comp13095_seq0,comp1332_seq0,comp13369_seq0,comp13553_seq0,comp13632_seq0,comp14264_seq0,comp1…
GO:0032403	protein complex binding	80	34	18.8	0.00012	0.00269647	1.80851	comp10353_seq0,comp10592_seq0,comp10592_seq3,comp11635_seq0,comp12402_seq0,comp126_seq0,comp14264_seq0,comp1631_seq0,comp1763_seq0,comp1763_seq1,comp2072_seq1,comp21064_seq0,comp2166_seq0,comp2333_seq1,comp2739_seq4,comp3052_seq0,comp3167_seq0,comp3167_seq3,comp3259_seq0,comp3259_seq1,comp3350_seq1,comp3477_seq0,comp3477_seq3,comp4746_seq0,comp5019_seq3,comp5087_seq0,comp5632_seq0,comp6038_seq1,c…
GO:0051015	actin filament binding	28	16	6.58	0.00013	0.00287884	2.43161	comp11635_seq0,comp12402_seq0,comp126_seq0,comp14264_seq0,comp2072_seq1,comp2333_seq1,comp3052_seq0,comp3167_seq0,comp3167_seq3,comp3350_seq1,comp4746_seq0,comp6038_seq1,comp653_seq1,comp8044_seq4,comp8108_seq1,comp8418_seq0
GO:0004180	carboxypeptidase activity	16	11	3.76	0.00015	0.00327429	2.92553	comp11072_seq0,comp11439_seq1,comp11741_seq0,comp11741_seq2,comp12193_seq1,comp16642_seq1,comp3003_seq0,comp372_seq0,comp3835_seq0,comp4081_seq0,comp4081_seq1
GO:0045503	dynein light chain binding	14	10	3.29	0.00019	0.00408901	3.03951	comp10578_seq0,comp10974_seq0,comp13632_seq0,comp18484_seq1,comp4808_seq7,comp4808_seq8,comp6156_seq0,comp852_seq0,comp9358_seq0,comp9964_seq3
GO:0003779	actin binding	101	40	23.73	0.00021	0.00445667	1.68563	comp1022_seq0,comp1023_seq0,comp11635_seq0,comp12402_seq0,comp126_seq0,comp14264_seq0,comp1646_seq0,comp2072_seq1,comp2208_seq0,comp221_seq0,comp2333_seq1,comp2501_seq1,comp2943_seq0,comp3033_seq0,comp3052_seq0,comp3167_seq0,comp3167_seq3,comp3259_seq0,comp3259_seq1,comp3350_seq1,comp3368_seq4,comp3679_seq2,comp3754_seq0,comp3754_seq1,comp3754_seq2,comp3783_seq0,comp4180_seq1,comp4746_seq0,comp52…
GO:0015293	symporter activity	43	21	10.1	0.00024	0.00502356	2.07921	comp1045_seq0,comp1412_seq0,comp1412_seq1,comp1412_seq2,comp1412_seq8,comp16076_seq0,comp1706_seq1,comp2433_seq0,comp2433_seq1,comp3543_seq0,comp4165_seq0,comp4165_seq2,comp4521_seq0,comp5234_seq1,comp5234_seq2,comp5908_seq0,comp6481_seq0,comp6481_seq1,comp673_seq1,comp7332_seq0,comp941_seq0
GO:0008509	anion transmembrane transporter activity	64	28	15.04	0.00027	0.00557514	1.8617	comp1856_seq0,comp2976_seq0,comp3030_seq1,comp3090_seq0,comp3090_seq7,comp32_seq1,comp32_seq2,comp3543_seq0,comp3943_seq2,comp4133_seq0,comp4204_seq0,comp4315_seq0,comp4521_seq0,comp4786_seq1,comp4877_seq0,comp4877_seq2,comp4877_seq3,comp5300_seq0,comp5498_seq1,comp5498_seq3,comp5908_seq0,comp6116_seq0,comp8064_seq0,comp8198_seq0,comp8198_seq4,comp8608_seq0,comp8913_seq1,comp9028_seq1
GO:0005057	signal transducer activity, downstream o...	28	15	6.58	0.00054	0.0110016	2.27964	comp10104_seq0,comp10146_seq1,comp10850_seq0,comp10850_seq2,comp1193_seq0,comp1313_seq1,comp2801_seq1,comp2984_seq0,comp3586_seq0,comp3586_seq3,comp3968_seq0,comp4766_seq0,comp4968_seq0,comp6055_seq0,comp6997_seq0
GO:0004702	signal transducer, downstream of recepto...	26	14	6.11	0.00078	0.0156821	2.29133	comp10104_seq0,comp10146_seq1,comp10850_seq0,comp10850_seq2,comp1193_seq0,comp1313_seq1,comp2801_seq1,comp2984_seq0,comp3586_seq0,comp3586_seq3,comp3968_seq0,comp4766_seq0,comp4968_seq0,comp6055_seq0
GO:0004181	metallocarboxypeptidase activity	9	7	2.11	0.00089	0.0176613	3.31754	comp11072_seq0,comp11439_seq1,comp11741_seq0,comp11741_seq2,comp3835_seq0,comp4081_seq0,comp4081_seq1
GO:0015103	inorganic anion transmembrane transporte...	35	17	8.22	0.00102	0.0199815	2.06813	comp2976_seq0,comp3030_seq1,comp3090_seq0,comp3090_seq7,comp3543_seq0,comp4204_seq0,comp4521_seq0,comp4877_seq0,comp4877_seq2,comp4877_seq3,comp5498_seq1,comp5498_seq3,comp5908_seq0,comp6116_seq0,comp8198_seq0,comp8198_seq4,comp8608_seq0
GO:0005088	Ras guanyl-nucleotide exchange factor ac...	38	18	8.93	0.00106	0.0205023	2.01568	comp1807_seq0,comp20014_seq0,comp2241_seq1,comp2652_seq2,comp3398_seq3,comp3517_seq1,comp3517_seq2,comp3517_seq3,comp3517_seq4,comp4122_seq1,comp5795_seq0,comp5930_seq0,comp6123_seq2,comp6214_seq1,comp7211_seq1,comp7459_seq0,comp8482_seq1,comp9269_seq1
GO:0005245	voltage-gated calcium channel activity	14	9	3.29	0.00133	0.025403	2.73556	comp12150_seq0,comp12445_seq0,comp2604_seq3,comp2604_seq4,comp4944_seq0,comp6666_seq0,comp6666_seq1,comp8660_seq1,comp9003_seq0
GO:0005089	Rho guanyl-nucleotide exchange factor ac...	36	17	8.46	0.00152	0.0286736	2.00946	comp1807_seq0,comp20014_seq0,comp2241_seq1,comp2652_seq2,comp3398_seq3,comp3517_seq1,comp3517_seq2,comp3517_seq3,comp3517_seq4,comp4122_seq1,comp5930_seq0,comp6123_seq2,comp6214_seq1,comp7211_seq1,comp7459_seq0,comp8482_seq1,comp9269_seq1
GO:0015294	solute:cation symporter activity	39	18	9.16	0.00155	0.0288829	1.96507	comp1045_seq0,comp1412_seq0,comp1412_seq1,comp1412_seq2,comp1412_seq8,comp16076_seq0,comp3543_seq0,comp4165_seq0,comp4165_seq2,comp4521_seq0,comp5234_seq1,comp5234_seq2,comp5908_seq0,comp6481_seq0,comp6481_seq1,comp673_seq1,comp7332_seq0,comp941_seq0
GO:0098772	molecular function regulator	271	85	63.68	0.00157	0.0289031	1.3348	comp10446_seq0,comp10446_seq2,comp10520_seq0,comp10559_seq0,comp11661_seq0,comp11900_seq1,comp11938_seq0,comp11938_seq1,comp11982_seq0,comp1273_seq0,comp1296_seq0,comp1542_seq1,comp1659_seq1,comp1723_seq0,comp1807_seq0,comp18399_seq0,comp18754_seq1,comp20014_seq0,comp2241_seq1,comp2396_seq1,comp2652_seq2,comp2760_seq0,comp2760_seq1,comp2_seq13,comp3001_seq0,comp3398_seq3,comp3412_seq1,comp3517_se…
GO:0043492	ATPase activity, coupled to movement of ...	71	28	16.68	0.00191	0.0346946	1.67866	comp1050_seq0,comp1186_seq1,comp12746_seq0,comp1363_seq0,comp14476_seq1,comp1576_seq1,comp22556_seq1,comp2413_seq0,comp2518_seq3,comp2560_seq0,comp2560_seq1,comp2609_seq1,comp3386_seq0,comp3422_seq1,comp3644_seq2,comp3908_seq1,comp4371_seq0,comp4371_seq1,comp4371_seq2,comp4870_seq1,comp5677_seq1,comp5677_seq2,comp5692_seq0,comp5692_seq2,comp6524_seq0,comp71_seq2,comp7789_seq2,comp8096_seq0
GO:0044877	macromolecular complex binding	101	37	23.73	0.00193	0.0346946	1.55921	comp10353_seq0,comp10592_seq0,comp10592_seq3,comp11635_seq0,comp12402_seq0,comp126_seq0,comp13095_seq0,comp14264_seq0,comp1631_seq0,comp1763_seq0,comp1763_seq1,comp2072_seq1,comp21064_seq0,comp2166_seq0,comp2333_seq1,comp2739_seq4,comp3052_seq0,comp3167_seq0,comp3167_seq3,comp3259_seq0,comp3259_seq1,comp3350_seq1,comp3477_seq0,comp3477_seq3,comp4746_seq0,comp5019_seq3,comp5087_seq0,comp5632_seq0,…
GO:0004970	ionotropic glutamate receptor activity	10	7	2.35	0.00237	0.0421088	2.97872	comp11824_seq0,comp11824_seq1,comp2813_seq1,comp4101_seq0,comp4101_seq1,comp4599_seq1,comp6788_seq0
GO:0016887	ATPase activity	205	66	48.17	0.0025	0.043908	1.37015	comp10384_seq0,comp1050_seq0,comp10578_seq0,comp10623_seq0,comp10974_seq0,comp1154_seq0,comp1154_seq1,comp1186_seq1,comp11986_seq0,comp12248_seq0,comp1262_seq2,comp1262_seq6,comp12746_seq0,comp13632_seq0,comp1363_seq0,comp14476_seq1,comp14907_seq0,comp1576_seq1,comp1809_seq4,comp1825_seq4,comp18484_seq1,comp19537_seq0,comp22556_seq1,comp2413_seq0,comp2518_seq3,comp2560_seq0,comp2560_seq1,comp2609…
GO:0005326	neurotransmitter transporter activity	26	13	6.11	0.00288	0.0494454	2.12766	comp1045_seq0,comp1412_seq0,comp1412_seq1,comp1412_seq2,comp1412_seq8,comp4165_seq0,comp4165_seq2,comp5234_seq1,comp5234_seq2,comp6481_seq0,comp6481_seq1,comp673_seq1,comp941_seq0
GO:0005328	neurotransmitter:sodium symporter activi...	26	13	6.11	0.00288	0.0494454	2.12766	comp1045_seq0,comp1412_seq0,comp1412_seq1,comp1412_seq2,comp1412_seq8,comp4165_seq0,comp4165_seq2,comp5234_seq1,comp5234_seq2,comp6481_seq0,comp6481_seq1,comp673_seq1,comp941_seq0
