# Supplementary material for: Transcriptomic analysis of male and female Schistosoma mekongi adult worms
Source: Parasit Vectors. 2018 Sep 10;11:504. doi: 10.1186/s13071-018-3086-z (PMC6131826; doi:10.1186/s13071-018-3086-z)
Supplement: Supplementary file 9 — Table S6. Detailed information on pathway analysis of DE transcripts. (XLSX 68 kb) [file 13071_2018_3086_MOESM9_ESM.xlsx]

## Sheet: KEGG.txt
Additional file 9: Table S6. Detailed information on pathway analysis of DE transcripts.
ID	Description	GeneRatio	BgRatio	pvalue	p.adjust	qvalue	geneID	Count
ko04070	Phosphatidylinositol signaling system	16/397	55/11867	1.64e-11	4.82e-09	2.65e-09	K04958/K00911/K13024/K02677/K00922/K00981/K00921/K00901/K01107/K00888/K00923/K01109/K18083/K00914/K05858/K00920	16
ko04111	Cell cycle - yeast	20/397	122/11867	3.52e-09	3.84e-07	2.11e-07	K06672/K02604/K03456/K02542/K02212/K03363/K02216/K18669/K02210/K02541/K06636/K02365/K06674/K02540/K06678/K02606/K02830/K06628/K03348/K02214	20
ko04113	Meiosis - yeast	18/397	99/11867	3.93e-09	3.84e-07	2.11e-07	K02604/K03456/K02542/K02212/K03363/K02216/K02210/K02541/K06636/K02365/K02540/K11584/K06269/K02606/K02830/K06628/K03348/K02214	18
ko04110	Cell cycle	18/397	109/11867	1.92e-08	1.4e-06	7.72e-07	K02604/K02542/K06619/K02212/K03363/K02216/K02210/K06640/K02541/K04500/K06636/K02365/K02540/K06632/K02606/K06628/K03348/K02214	18
ko04510	Focal adhesion	20/397	148/11867	1.02e-07	4.78e-06	2.63e-06	K04409/K04361/K05699/K05635/K04371/K06271/K06237/K05730/K02677/K05636/K00922/K05725/K05700/K04437/K05736/K06269/K13708/K06277/K04514/K05637	20
ko04360	Axon guidance	18/397	122/11867	1.16e-07	4.78e-06	2.63e-06	K04409/K04348/K06820/K06843/K04371/K06619/K02677/K00408/K07521/K00922/K05110/K05725/K06225/K06754/K05736/K04967/K19862/K04514	18
ko04724	Glutamatergic synapse	15/397	85/11867	1.2e-07	4.78e-06	2.63e-06	K04958/K04348/K05208/K04371/K01115/K02677/K05210/K04851/K04605/K12302/K15009/K04634/K05613/K08049/K05858	15
ko00564	Glycerophospholipid metabolism	17/397	110/11867	1.31e-07	4.78e-06	2.63e-06	K16860/K16343/K14156/K01115/K14676/K13517/K13515/K13510/K00623/K00981/K18695/K00901/K00968/K00894/K13516/K00111/K13506	17
ko04921	Oxytocin signaling pathway	17/397	111/11867	1.5e-07	4.87e-06	2.68e-06	K04958/K04348/K04962/K04361/K04371/K12323/K02677/K08794/K04851/K04858/K04634/K06269/K08292/K08049/K05858/K04514/K07198	17
ko04261	Adrenergic signaling in cardiomyocytes	15/397	92/11867	3.52e-07	1.03e-05	5.67e-06	K05850/K04962/K03456/K04371/K02677/K04851/K04441/K11583/K04858/K04634/K11584/K06269/K01539/K08049/K05858	15
ko04728	Dopaminergic synapse	14/397	83/11867	5.65e-07	1.5e-05	8.27e-06	K04958/K04348/K03456/K02677/K05210/K04851/K04441/K11583/K10396/K04634/K11584/K06269/K08822/K05858	14
ko04925	Aldosterone synthesis and secretion	12/397	63/11867	9.49e-07	2.32e-05	1.27e-05	K04958/K05850/K12323/K02677/K08794/K04851/K04634/K01539/K08049/K06070/K05858/K13806	12
ko04720	Long-term potentiation	10/397	43/11867	1.12e-06	2.44e-05	1.34e-05	K04958/K04348/K05208/K04371/K02677/K05210/K04373/K04634/K06269/K05858	10
ko04020	Calcium signaling pathway	18/397	142/11867	1.17e-06	2.44e-05	1.34e-05	K04958/K04348/K05850/K00911/K04962/K05208/K04361/K05849/K07190/K20858/K02677/K04851/K04634/K05218/K08049/K04163/K13755/K05858	18
ko04071	Sphingolipid signaling pathway	13/397	78/11867	1.65e-06	3.03e-05	1.66e-05	K04426/K03456/K04371/K01115/K02677/K12351/K00922/K04441/K11583/K04634/K11584/K05858/K04514	13
ko04114	Oocyte meiosis	13/397	78/11867	1.65e-06	3.03e-05	1.66e-05	K04958/K04348/K03456/K04371/K03363/K04373/K06636/K02365/K11584/K06269/K08049/K03348/K02602	13
ko04024	cAMP signaling pathway	18/397	146/11867	1.76e-06	3.03e-05	1.67e-05	K04409/K05850/K04962/K05208/K13293/K04371/K01115/K12323/K05730/K05210/K04851/K00922/K06225/K04955/K06269/K01539/K08049/K04514	18
ko03030	DNA replication	11/397	60/11867	4.01e-06	6.42e-05	3.53e-05	K02542/K02320/K02212/K10754/K02327/K02210/K02541/K02328/K02685/K02540/K10756	11
ko00562	Inositol phosphate metabolism	12/397	72/11867	4.16e-06	6.42e-05	3.53e-05	K00911/K00922/K00921/K01107/K03103/K00888/K00923/K01109/K18083/K00914/K05858/K00920	12
ko04270	Vascular smooth muscle contraction	13/397	86/11867	5.12e-06	7.5e-05	4.12e-05	K04958/K04371/K16343/K12323/K04936/K02677/K04851/K07376/K04634/K06269/K08049/K05858/K04514	13
ko04530	Tight junction	14/397	101/11867	6.34e-06	8.69e-05	4.78e-05	K04426/K05699/K03456/K10352/K04851/K06095/K04416/K12076/K08018/K06106/K05701/K05631/K04514/K07198	14
ko04912	GnRH signaling pathway	11/397	63/11867	6.58e-06	8.69e-05	4.78e-05	K04958/K04361/K04371/K01115/K02677/K04851/K04416/K04441/K04634/K08049/K05858	11
ko05165	Human papillomavirus infection	22/397	226/11867	6.97e-06	8.69e-05	4.78e-05	K04361/K03456/K05635/K04371/K06237/K00408/K06053/K05636/K00922/K06052/K06640/K05725/K12076/K03120/K11583/K02353/K11584/K05631/K02085/K02599/K10691/K05637	22
ko04218	Cellular senescence	15/397	116/11867	7.12e-06	8.69e-05	4.78e-05	K04958/K04348/K04371/K20858/K02216/K04851/K00922/K06640/K04441/K04500/K10752/K06269/K02830/K10867/K04443	15
ko04022	cGMP-PKG signaling pathway	15/397	117/11867	7.92e-06	9.28e-05	5.1e-05	K04958/K04348/K05850/K05849/K04371/K12323/K04936/K04851/K07376/K04634/K06269/K01539/K08049/K05858/K04514	15
ko04810	Regulation of actin cytoskeleton	17/397	151/11867	1.17e-05	0.000132187	7.27e-05	K04409/K04361/K05699/K04371/K05730/K00922/K05749/K13710/K05725/K05700/K00921/K05736/K06269/K13708/K02085/K04514/K00920	17
ko05146	Amoebiasis	12/397	81/11867	1.46e-05	0.000158429	8.71e-05	K19720/K05699/K05635/K06237/K02677/K05636/K00922/K05725/K05700/K04634/K05858/K05637	12
ko04924	Renin secretion	9/397	46/11867	1.76e-05	0.000179878	9.89e-05	K04958/K04348/K12323/K04936/K04851/K04634/K01363/K13755/K05858	9
ko04745	Phototransduction - fly	6/397	18/11867	1.78e-05	0.000179878	9.89e-05	K04958/K02677/K04967/K04634/K05858/K13806	6
ko03420	Nucleotide excision repair	9/397	47/11867	2.11e-05	0.000206159	0.000113319	K10841/K10754/K02327/K02328/K10756/K10842/K10848/K03142/K10846	9
ko05166	HTLV-I infection	20/397	208/11867	2.18e-05	0.000206159	0.000113319	K04348/K14290/K06271/K03363/K00408/K02327/K02216/K00922/K06640/K04416/K12076/K03120/K04500/K02328/K02353/K08874/K08049/K07299/K03348/K02085	20
ko04540	Gap junction	10/397	59/11867	2.27e-05	0.000208203	0.000114443	K04958/K04361/K04371/K02677/K07376/K04634/K08049/K05701/K05858/K08959	10
ko04140	Autophagy - animal	13/397	100/11867	2.74e-05	0.0002431	0.000133624	K04958/K04371/K00922/K19330/K17908/K17985/K01363/K16196/K00914/K07204/K17907/K07198/K08269	13
ko05231	Choline metabolism in cancer	10/397	61/11867	3.07e-05	0.000264979	0.00014565	K04361/K04371/K14156/K01115/K02677/K00922/K18695/K00901/K00968/K08199	10
ko04611	Platelet activation	12/397	89/11867	3.85e-05	0.000322343	0.000177182	K04958/K19720/K04371/K06271/K00922/K04441/K07376/K04634/K06269/K08049/K05858/K04514	12
ko04713	Circadian entrainment	11/397	78/11867	5.3e-05	0.000431339	0.000237093	K04958/K04962/K05208/K04371/K02677/K05210/K04851/K07376/K04634/K08049/K05858	11
ko03013	RNA transport	15/397	138/11867	5.76e-05	0.000456481	0.000250913	K14290/K03540/K14292/K13130/K14301/K05749/K14305/K14004/K13025/K14312/K14284/K12172/K14317/K12879/K03243	15
ko04015	Rap1 signaling pathway	16/397	156/11867	6.68e-05	0.000514767	0.000282951	K05208/K04361/K04371/K06271/K02677/K05210/K17701/K00922/K04441/K08018/K04634/K08049/K06070/K05631/K06277/K05858	16
ko04911	Insulin secretion	10/397	67/11867	7.07e-05	0.000531356	0.000292069	K04962/K04936/K02677/K04851/K18211/K04634/K01539/K08049/K07299/K05858	10
ko04922	Glucagon signaling pathway	9/397	55/11867	7.79e-05	0.000570379	0.000313519	K04958/K04348/K07190/K15423/K04634/K07299/K00688/K05858/K07198	9
ko05205	Proteoglycans in cancer	16/397	162/11867	0.000104873	0.000749461	0.000411954	K04958/K04409/K10380/K04361/K04371/K02677/K00408/K00922/K05725/K06225/K04437/K04441/K06269/K06106/K16336/K04514	16
ko04910	Insulin signaling pathway	11/397	86/11867	0.000131198	0.000915264	0.000503091	K04371/K04739/K07190/K00922/K05696/K07195/K06269/K06277/K00688/K07204/K07198	11
ko03015	mRNA surveillance pathway	9/397	59/11867	0.000136753	0.000922248	0.00050693	K03456/K14400/K11583/K13025/K15542/K14284/K11584/K06269/K11125	9
ko05016	Huntington's disease	15/397	149/11867	0.000138495	0.000922248	0.00050693	K04958/K05208/K00418/K03016/K05210/K10408/K00413/K03120/K04559/K04634/K10409/K03968/K04533/K03013/K05858	15
ko00230	Purine metabolism	22/397	277/11867	0.000156094	0.000995006	0.000546923	K01769/K13293/K12305/K02320/K12323/K03016/K02327/K18533/K02328/K02685/K13761/K00940/K10807/K03027/K00939/K03002/K18436/K13298/K08049/K00942/K03013/K13755	22
ko04520	Adherens junction	9/397	60/11867	0.000156213	0.000995006	0.000546923	K04361/K05699/K04371/K05700/K04500/K05696/K05691/K05701/K04468	9
ko04970	Salivary secretion	9/397	63/11867	0.000228939	0.00142721	0.000784494	K04958/K05850/K04936/K02677/K07376/K04634/K01539/K08049/K05858	9
ko04370	VEGF signaling pathway	7/397	39/11867	0.000270866	0.00165341	0.000908827	K04348/K04371/K02677/K00922/K05725/K04441/K04443	7
ko04972	Pancreatic secretion	9/397	65/11867	0.000291537	0.00174327	0.000958219	K04958/K05850/K04962/K04936/K02677/K04634/K01539/K08049/K05858	9
ko04961	Endocrine and other factor-regulated calcium reabsorption	6/397	29/11867	0.000333386	0.00195364	0.00107386	K02677/K01528/K04634/K01539/K08049/K05858	6
ko04750	Inflammatory mediator regulation of TRP channels	9/397	67/11867	0.000367669	0.00211229	0.00116106	K04958/K16343/K02677/K00922/K04441/K04634/K06269/K08049/K05858	9
ko03460	Fanconi anemia pathway	8/397	54/11867	0.000394751	0.00222427	0.00122261	K06640/K15361/K03509/K08734/K10848/K10896/K10605/K10870	8
ko04012	ErbB signaling pathway	9/397	68/11867	0.000411476	0.00227476	0.00125036	K04409/K04361/K04371/K06619/K02677/K00922/K05725/K05736/K19862	9
ko04214	Apoptosis - fly	8/397	56/11867	0.000508456	0.00275885	0.00151645	K04426/K04361/K04371/K06640/K10798/K10149/K08669/K08791	8
ko04010	MAPK signaling pathway	18/397	227/11867	0.000621402	0.00327202	0.00179852	K04409/K04348/K04426/K04361/K04371/K04406/K02677/K04373/K04851/K04416/K04437/K04441/K04858/K08018/K04459/K08052/K04443/K04468	18
ko04723	Retrograde endocannabinoid signaling	12/397	119/11867	0.000625369	0.00327202	0.00179852	K04958/K04371/K02677/K04851/K12302/K04441/K15528/K04634/K03968/K08049/K05858/K13806	12
ko04371	Apelin signaling pathway	11/397	103/11867	0.000644133	0.00331107	0.00181999	K04958/K04962/K05849/K04371/K06052/K04500/K04634/K08049/K00914/K05858/K07198	11
ko01524	Platinum drug resistance	7/397	45/11867	0.000672561	0.00334001	0.00183589	K04426/K04371/K00922/K03509/K08734/K10605/K03164	7
ko04730	Long-term depression	7/397	45/11867	0.000672561	0.00334001	0.00183589	K04958/K03456/K04371/K02677/K07376/K04634/K05858	7
ko04919	Thyroid hormone signaling pathway	10/397	88/11867	0.00069041	0.00336177	0.00184786	K04371/K02677/K00408/K00922/K15146/K01539/K07299/K15164/K05858/K02599	10
ko04931	Insulin resistance	9/397	73/11867	0.000699891	0.00336177	0.00184786	K04373/K00922/K08745/K05696/K06269/K07299/K00688/K07198/K15719	9
ko04136	Autophagy - other	5/397	23/11867	0.000835106	0.00394655	0.00216929	K17908/K00914/K07204/K17907/K08269	5
ko04670	Leukocyte transendothelial migration	9/397	75/11867	0.000853856	0.00397111	0.00218279	K05699/K05730/K02677/K00922/K05725/K05700/K04441/K05691/K04514	9
ko04014	Ras signaling pathway	15/397	177/11867	0.000883759	0.00404596	0.00222393	K04409/K05208/K04361/K17633/K04371/K06619/K16343/K01115/K02677/K05210/K00922/K19613/K05736/K08052/K04163	15
ko01522	Endocrine resistance	9/397	77/11867	0.00103429	0.00459162	0.00252386	K04361/K04371/K00922/K06052/K05725/K04441/K08049/K05931/K02599	9
ko04138	Autophagy - yeast	9/397	77/11867	0.00103429	0.00459162	0.00252386	K17908/K20178/K16196/K18083/K00914/K07204/K20179/K17907/K08269	9
ko04390	Hippo signaling pathway	11/397	111/11867	0.00120472	0.00526841	0.00289588	K16682/K03456/K00408/K12076/K04500/K02353/K05691/K08791/K06269/K02085/K08959	11
ko04926	Relaxin signaling pathway	10/397	96/11867	0.00136222	0.00586955	0.0032263	K19720/K04361/K04371/K06237/K02677/K00922/K04441/K04500/K08049/K05858	10
ko00563	Glycosylphosphatidylinositol (GPI)-anchor biosynthesis	5/397	26/11867	0.00150324	0.00638332	0.00350871	K03859/K05292/K05291/K05288/K05310	5
ko04013	MAPK signaling pathway - fly	9/397	84/11867	0.00192301	0.00804918	0.00442438	K17536/K04426/K14290/K04361/K04371/K10176/K04441/K08840/K17512	9
ko04660	T cell receptor signaling pathway	9/397	85/11867	0.0020888	0.00861996	0.00473811	K04409/K04348/K04371/K05730/K00922/K12076/K04441/K05736/K19862	9
ko04072	Phospholipase D signaling pathway	10/397	102/11867	0.0021554	0.00877127	0.00482128	K04361/K04371/K01115/K02677/K00922/K04605/K00901/K01528/K08049/K05858	10
ko05200	Pathways in cancer	25/397	406/11867	0.00246795	0.00954708	0.00524772	K04361/K05635/K04371/K06619/K06237/K02677/K00408/K05636/K00922/K06052/K09097/K05725/K06225/K04500/K02353/K08734/K05691/K04634/K08049/K07299/K05858/K02085/K02599/K04514/K05637	25
ko00240	Pyrimidine metabolism	14/397	177/11867	0.00248879	0.00954708	0.00524772	K12305/K02320/K03016/K02327/K18533/K13421/K02328/K02685/K00940/K10807/K03027/K03002/K11540/K03013	14
ko05226	Gastric cancer	10/397	104/11867	0.0024901	0.00954708	0.00524772	K04361/K04371/K00408/K00922/K04500/K02353/K08734/K05691/K05658/K02085	10
ko04974	Protein digestion and absorption	7/397	56/11867	0.00250896	0.00954708	0.00524772	K14210/K19720/K19721/K05849/K06237/K12040/K01539	7
ko05211	Renal cell carcinoma	7/397	56/11867	0.00250896	0.00954708	0.00524772	K04409/K04371/K00922/K09097/K05736/K07299/K06277	7
ko04141	Protein processing in endoplasmic reticulum	12/397	140/11867	0.00256596	0.00956039	0.00525504	K04426/K14015/K09486/K07151/K09481/K14004/K01230/K05546/K14007/K07765/K16196/K04523	12
ko03040	Spliceosome	11/397	122/11867	0.00257772	0.00956039	0.00525504	K12838/K12830/K12811/K12858/K12847/K13025/K12879/K11984/K12869/K12854/K12623	11
ko05014	Amyotrophic lateral sclerosis (ALS)	6/397	43/11867	0.00288465	0.010565	0.00580725	K04348/K04426/K05208/K05210/K04441/K05613	6
ko05010	Alzheimer's disease	12/397	143/11867	0.00305845	0.0109307	0.00600823	K04958/K04348/K05208/K00418/K04371/K05210/K04851/K00413/K06171/K04634/K03968/K05858	12
ko04722	Neurotrophin signaling pathway	9/397	90/11867	0.0030964	0.0109307	0.00600823	K04426/K04371/K06619/K04373/K00922/K04416/K04441/K04443/K06277	9
ko04725	Cholinergic synapse	9/397	90/11867	0.0030964	0.0109307	0.00600823	K04958/K04371/K02677/K04851/K00922/K00623/K04634/K08049/K05858	9
ko04933	AGE-RAGE signaling pathway in diabetic complications	8/397	74/11867	0.003202	0.0111689	0.00613917	K19720/K04371/K06237/K02677/K00922/K04441/K04500/K05858	8
ko05031	Amphetamine addiction	6/397	45/11867	0.00364403	0.0124151	0.00682419	K04348/K05208/K02677/K05210/K04851/K06269	6
ko05213	Endometrial cancer	6/397	45/11867	0.00364403	0.0124151	0.00682419	K04361/K04371/K00922/K08734/K05691/K02085	6
ko04330	Notch signaling pathway	5/397	32/11867	0.00390438	0.0131492	0.00722771	K06053/K06052/K02353/K06171/K02599	5
ko04150	mTOR signaling pathway	10/397	114/11867	0.00484005	0.0161152	0.00885799	K04371/K02677/K00408/K04373/K00922/K02353/K14004/K07204/K07198/K08269	10
ko04139	Mitophagy - yeast	5/397	34/11867	0.00510831	0.0168172	0.0092439	K02677/K11841/K04441/K02332/K08269	5
ko04914	Progesterone-mediated oocyte maturation	7/397	64/11867	0.00535177	0.0170442	0.00936866	K04371/K04373/K00922/K04441/K08049/K03348/K02602	7
ko05032	Morphine addiction	7/397	64/11867	0.00535177	0.0170442	0.00936866	K13293/K02677/K18436/K13298/K08049/K08291/K13755	7
ko05131	Shigellosis	7/397	64/11867	0.00535177	0.0170442	0.00936866	K04371/K06619/K05700/K04441/K13708/K06106/K04514	7
ko04971	Gastric acid secretion	6/397	49/11867	0.00559448	0.0176256	0.00968823	K04958/K02677/K04634/K01539/K08049/K05858	6
ko04915	Estrogen signaling pathway	7/397	65/11867	0.00582977	0.0181715	0.0099883	K04958/K04361/K04371/K00922/K04634/K08049/K05858	7
ko03008	Ribosome biogenesis in eukaryotes	8/397	82/11867	0.00601354	0.0183538	0.0100885	K14290/K07178/K12618/K14558/K14571/K14549/K14284/K14560	8
ko05132	Salmonella infection	8/397	82/11867	0.00601354	0.0183538	0.0100885	K04371/K06071/K04437/K04441/K10414/K05701/K10407/K04514	8
ko04916	Melanogenesis	7/397	67/11867	0.0068806	0.0207837	0.0114241	K04371/K02677/K00408/K02353/K04634/K08049/K05858	7
ko05224	Breast cancer	9/397	102/11867	0.00708279	0.0211761	0.0116398	K04361/K04371/K00408/K00922/K06052/K02353/K10605/K02085/K02599	9
ko04726	Serotonergic synapse	8/397	85/11867	0.00744916	0.0217322	0.0119455	K04958/K04371/K02677/K04851/K04892/K04634/K04163/K05858	8
ko04391	Hippo signaling pathway - fly	6/397	52/11867	0.0074913	0.0217322	0.0119455	K16682/K03456/K06095/K12076/K10149/K08791	6
ko04918	Thyroid hormone synthesis	6/397	52/11867	0.0074913	0.0217322	0.0119455	K04958/K02677/K04634/K01539/K08049/K05858	6
ko05169	Epstein-Barr virus infection	12/397	164/11867	0.00903601	0.0259564	0.0142674	K14290/K03016/K15979/K06053/K00922/K10881/K03120/K04441/K03027/K14317/K16196/K03013	12
ko04550	Signaling pathways regulating pluripotency of stem cells	9/397	108/11867	0.0101649	0.0288109	0.0158364	K14439/K04371/K00408/K11421/K00922/K04441/K04500/K02353/K02085	9
ko04960	Aldosterone-regulated sodium reabsorption	4/397	26/11867	0.0102915	0.0288109	0.0158364	K04371/K02677/K00922/K01539	4
ko04151	PI3K-Akt signaling pathway	16/397	251/11867	0.0103247	0.0288109	0.0158364	K04361/K03456/K05635/K04371/K06237/K02677/K05636/K00922/K06071/K05725/K11583/K11584/K10605/K07204/K05637/K07198	16
ko04210	Apoptosis	9/397	109/11867	0.0107638	0.0297527	0.0163541	K04958/K04426/K04371/K02186/K00922/K10798/K08669/K01363/K06114	9
ko05100	Bacterial invasion of epithelial cells	7/397	73/11867	0.0108781	0.0297877	0.0163734	K00922/K05725/K05700/K01528/K05691/K13708/K06106	7
ko04320	Dorso-ventral axis formation	4/397	27/11867	0.0117691	0.0319292	0.0175505	K04361/K04371/K02602/K02599	4
ko04666	Fc gamma R-mediated phagocytosis	6/397	58/11867	0.0126066	0.0338875	0.0186269	K04409/K04371/K01115/K05730/K02677/K00922	6
ko04976	Bile secretion	6/397	59/11867	0.0136502	0.0363592	0.0199855	K05681/K12040/K01539/K08049/K07299/K05658	6
ko05130	Pathogenic Escherichia coli infection	5/397	43/11867	0.0138395	0.0365312	0.02008	K06619/K02677/K19862/K06106/K04514	5
ko05203	Viral carcinogenesis	12/397	174/11867	0.0140169	0.0366692	0.0201559	K05699/K04371/K03363/K15979/K06053/K02216/K00922/K12076/K03120/K04443/K03142/K10691	12
ko05225	Hepatocellular carcinoma	9/397	114/11867	0.0141628	0.036723	0.0201854	K04361/K04371/K02677/K00408/K11757/K00922/K04500/K02353/K02085	9
ko04260	Cardiac muscle contraction	6/397	60/11867	0.0147527	0.037917	0.0208417	K04962/K00418/K04851/K00413/K04858/K01539	6
ko03430	Mismatch repair	5/397	44/11867	0.0151974	0.0386922	0.0212678	K10754/K02327/K02328/K08734/K10756	5
ko03018	RNA degradation	7/397	78/11867	0.0153184	0.0386922	0.0212678	K12618/K12581/K12603/K12597/K12599/K12607/K12623	7
ko00565	Ether lipid metabolism	4/397	30/11867	0.0169933	0.0421952	0.0231933	K16860/K16343/K01115/K13510	4
ko05020	Prion diseases	4/397	30/11867	0.0169933	0.0421952	0.0231933	K05635/K04371/K06491/K02599	4
ko05230	Central carbon metabolism in cancer	5/397	46/11867	0.018174	0.0447478	0.0245964	K04361/K04371/K00922/K07299/K11416	5
ko05142	Chagas disease (American trypanosomiasis)	7/397	82/11867	0.0196982	0.0479378	0.0263499	K03456/K04371/K00922/K04441/K04500/K04634/K05858	7
ko04664	Fc epsilon RI signaling pathway	5/397	47/11867	0.0197968	0.0479378	0.0263499	K04371/K05730/K02677/K00922/K04441	5
ko04144	Endocytosis	11/397	162/11867	0.0202085	0.0485336	0.0266774	K04361/K01115/K12485/K04500/K01528/K10396/K12200/K18442/K12482/K12470/K08291	11
