# Supplementary material for: Transcriptomic analysis of male and female Schistosoma mekongi adult worms
Source: Parasit Vectors. 2018 Sep 10;11:504. doi: 10.1186/s13071-018-3086-z (PMC6131826; doi:10.1186/s13071-018-3086-z)
Supplement: Supplementary file 10 — Table S7. Detailed information on function of upregulated genes belonging to the phosphatidylinositol signaling pathway. (XLSX 70 kb) [file 13071_2018_3086_MOESM10_ESM.xlsx]

## Sheet: Sheet1
Additional file 10: Table S7. Detailed information on function of upregulated genes belonging to the phosphatidylinositol signaling pathway.
Transcripts_ID	logFC	unshrunk.logFC	logCPM	PValue	FDR	Peptide_ID	Peptide_Coords	Length	UniProt_Trematoda_BLASTX	UniProt_Trematoda_BLASTP	Entry	Entry_Name	Status	Protein_Names	Gene_Names	Organism	Organism_ID	Gene_Ontology	KO Entry	KO Name	KO Definition
comp2794_seq9	11.4149	1.44269e+08	1.21886	1.47e-13	2.86e-12	Gene.9914::comp2794_seq9::g.9914::m.9914	378-4703[+]	9780	tr|A0A095ASB2|A0A095ASB2_SCHHA^tr|A0A095ASB2|A0A095ASB2_SCHHA^Q:369-4685,H:1-1440^84.82%ID^E:0^.^.	tr|A0A095ASB2|A0A095ASB2_SCHHA^tr|A0A095ASB2|A0A095ASB2_SCHHA^Q:2-1436,H:5-1440^85.05%ID^E:0^.^.	A0A095ASB2	A0A095ASB2_SCHHA	unreviewed	Inositol hexakisphosphate and diphosphoinositol-pentakisphosphate kinase 2	MS3_05592	Schistosoma haematobium (Blood fluke)	6185	ATP binding [GO:0005524]; kinase activity [GO:0016301]; metal ion binding [GO:0046872]	K13024;	PPIP5K, VIP	inositol-hexakisphosphate/diphosphoinositol-pentakisphosphate 1-kinase [EC:2.7.4.24]
comp11492_seq0	9.2519	1.44269e+08	-0.755909	1.14e-10	1.41e-09	Gene.27912::comp11492_seq0::g.27912::m.27912	1083-3125[-]	3221	tr|A0A094ZLI7|A0A094ZLI7_SCHHA^tr|A0A094ZLI7|A0A094ZLI7_SCHHA^Q:2723-1233,H:195-666^67.86%ID^E:0^.^.	tr|A0A094ZLI7|A0A094ZLI7_SCHHA^tr|A0A094ZLI7|A0A094ZLI7_SCHHA^Q:135-631,H:195-666^67.86%ID^E:0^.^.	A0A094ZLI7	A0A094ZLI7_SCHHA	unreviewed	Calcium-dependent protein kinase C	MS3_03803	Schistosoma haematobium (Blood fluke)	6185	integral component of membrane [GO:0016021]; ATP binding [GO:0005524]; protein serine/threonine kinase activity [GO:0004674]	K02677;	PRKCA	classical protein kinase C alpha type [EC:2.7.11.13]
comp2794_seq12	8.7312	1.44269e+08	-1.20535	7.4e-11	9.48e-10	Gene.9931::comp2794_seq12::g.9931::m.9931	416-3406[+]	9478	tr|A0A095ASB2|A0A095ASB2_SCHHA^tr|A0A095ASB2|A0A095ASB2_SCHHA^Q:407-3415,H:1-992^92.63%ID^E:0^.^.	tr|A0A095ASB2|A0A095ASB2_SCHHA^tr|A0A095ASB2|A0A095ASB2_SCHHA^Q:2-996,H:5-988^93.07%ID^E:0^.^.	A0A095ASB2	A0A095ASB2_SCHHA	unreviewed	Inositol hexakisphosphate and diphosphoinositol-pentakisphosphate kinase 2	MS3_05592	Schistosoma haematobium (Blood fluke)	6185	ATP binding [GO:0005524]; kinase activity [GO:0016301]; metal ion binding [GO:0046872]	K13024;	PPIP5K, VIP	inositol-hexakisphosphate/diphosphoinositol-pentakisphosphate 1-kinase [EC:2.7.4.24]
comp7050_seq0	3.87637	3.88122	1.77856	1.14e-05	5.67e-05	Gene.22617::comp7050_seq0::g.22617::m.22617	450-2093[+]	2093	tr|G4LW64|G4LW64_SCHMA^tr|G4LW64|G4LW64_SCHMA^Q:450-1673,H:1-389^74.75%ID^E:0^.^.	tr|G4LW64|G4LW64_SCHMA^tr|G4LW64|G4LW64_SCHMA^Q:1-408,H:1-389^74.75%ID^E:0^.^.	G4LW64	G4LW64_SCHMA	unreviewed	Uncharacterized protein	Smp_017520	Schistosoma mansoni (Blood fluke)	6183	phosphatidylinositol phosphorylation [GO:0046854]	K01107;	INPP1	inositol polyphosphate 1-phosphatase [EC:3.1.3.57]
comp9160_seq1	3.45165	3.45401	2.4071	0.0014952	0.00472699	Gene.26138::comp9160_seq1::g.26138::m.26138	304-4167[+]	6477	tr|G4LUV8|G4LUV8_SCHMA^tr|G4LUV8|G4LUV8_SCHMA^Q:304-4164,H:1-1286^87.11%ID^E:0^.^.	tr|G4LUV8|G4LUV8_SCHMA^tr|G4LUV8|G4LUV8_SCHMA^Q:1-1287,H:1-1286^87.42%ID^E:0^.^.	G4LUV8	G4LUV8_SCHMA	unreviewed	Diacylglycerol kinase (DAG kinase) (EC 2.7.1.107)	Smp_163080	Schistosoma mansoni (Blood fluke)	6183	intracellular [GO:0005622]; ATP binding [GO:0005524]; diacylglycerol kinase activity [GO:0004143]; metal ion binding [GO:0046872]; NAD+ kinase activity [GO:0003951]; intracellular signal transduction [GO:0035556]; protein kinase C-activating G-protein coupled receptor signaling pathway [GO:0007205]	K00901;	dgkA, DGK	diacylglycerol kinase (ATP) [EC:2.7.1.107]
comp5572_seq2	3.15581	3.16218	0.715386	0.000388126	0.00140256	Gene.18740::comp5572_seq2::g.18740::m.18740	8608-14574[-]	14666	tr|A0A094ZQE6|A0A094ZQE6_SCHHA^tr|A0A094ZQE6|A0A094ZQE6_SCHHA^Q:14574-8611,H:1-2003^74.62%ID^E:0^.^.	tr|A0A094ZQE6|A0A094ZQE6_SCHHA^tr|A0A094ZQE6|A0A094ZQE6_SCHHA^Q:1-1988,H:1-2003^75.78%ID^E:0^.^.	A0A094ZQE6	A0A094ZQE6_SCHHA	unreviewed	Phosphatidylinositol 4-phosphate 3-kinase C2 domain-containing subunit alpha	MS3_04656	Schistosoma haematobium (Blood fluke)	6185	intracellular [GO:0005622]; kinase activity [GO:0016301]; phosphatidylinositol binding [GO:0035091]; phosphatidylinositol phosphorylation [GO:0046854]; phosphatidylinositol-mediated signaling [GO:0048015]	K00923;	PIK3C2	phosphatidylinositol-4-phosphate 3-kinase [EC:2.7.1.154]
comp2794_seq8	2.49878	2.50113	1.48355	0.0171563	0.040538	Gene.9908::comp2794_seq8::g.9908::m.9908	231-3965[+]	11031	tr|A0A095ASB2|A0A095ASB2_SCHHA^tr|A0A095ASB2|A0A095ASB2_SCHHA^Q:222-3953,H:1-1258^87.4%ID^E:0^.^.	tr|A0A095ASB2|A0A095ASB2_SCHHA^tr|A0A095ASB2|A0A095ASB2_SCHHA^Q:2-1241,H:5-1258^87.6%ID^E:0^.^.	A0A095ASB2	A0A095ASB2_SCHHA	unreviewed	Inositol hexakisphosphate and diphosphoinositol-pentakisphosphate kinase 2	MS3_05592	Schistosoma haematobium (Blood fluke)	6185	ATP binding [GO:0005524]; kinase activity [GO:0016301]; metal ion binding [GO:0046872]	K13024;	PPIP5K, VIP	inositol-hexakisphosphate/diphosphoinositol-pentakisphosphate 1-kinase [EC:2.7.4.24]
comp7183_seq1	2.35904	2.36704	-0.398065	0.000776654	0.00263689	.	.	1542	tr|A0A095ASB2|A0A095ASB2_SCHHA^tr|A0A095ASB2|A0A095ASB2_SCHHA^Q:1542-1393,H:848-897^100%ID^E:4e-25^.^.	.	A0A095ASB2	A0A095ASB2_SCHHA	unreviewed	Inositol hexakisphosphate and diphosphoinositol-pentakisphosphate kinase 2	MS3_05592	Schistosoma haematobium (Blood fluke)	6185	ATP binding [GO:0005524]; kinase activity [GO:0016301]; metal ion binding [GO:0046872]	K13024;	PPIP5K, VIP	inositol-hexakisphosphate/diphosphoinositol-pentakisphosphate 1-kinase [EC:2.7.4.24]
comp5767_seq0	2.33482	2.33653	1.77617	0.0904731	0.164603	Gene.19372::comp5767_seq0::g.19372::m.19372	2083-4377[-]	4776	tr|G4VKW4|G4VKW4_SCHMA^tr|G4VKW4|G4VKW4_SCHMA^Q:3360-1939,H:9-431^74.26%ID^E:0^.^.	tr|A0A095BTC2|A0A095BTC2_SCHHA^tr|A0A095BTC2|A0A095BTC2_SCHHA^Q:338-720,H:1-384^87.5%ID^E:0^.^.	A0A095BTC2	A0A095BTC2_SCHHA	unreviewed	Diacylglycerol kinase (DAG kinase) (EC 2.7.1.107) (Fragment)	MS3_00199	Schistosoma haematobium (Blood fluke)	6185	ATP binding [GO:0005524]; diacylglycerol kinase activity [GO:0004143]; NAD+ kinase activity [GO:0003951]; protein kinase C-activating G-protein coupled receptor signaling pathway [GO:0007205]	K00901;	dgkA, DGK	diacylglycerol kinase (ATP) [EC:2.7.1.107]
comp3467_seq5	2.217	2.21897	1.37799	0.00702714	0.0186471	Gene.12230::comp3467_seq5::g.12230::m.12230	4984-6102[+]	12293	tr|G4VD93|G4VD93_SCHMA^tr|G4VD93|G4VD93_SCHMA^Q:4834-6099,H:496-918^94.33%ID^E:0^.^.	tr|G4VD93|G4VD93_SCHMA^tr|G4VD93|G4VD93_SCHMA^Q:1-372,H:546-918^95.17%ID^E:0^.^.	G4VD93	G4VD93_SCHMA	unreviewed	Phosphatidylinositol-4,5-bisphosphate 3-kinase catalytic subunit alpha PI3K (EC 2.7.1.137)	Smp_128130	Schistosoma mansoni (Blood fluke)	6183	endosome [GO:0005768]; peroxisome [GO:0005777]; phosphatidylinositol 3-kinase complex, class III, type I [GO:0034271]; phosphatidylinositol 3-kinase complex, class III, type II [GO:0034272]; pre-autophagosomal structure [GO:0000407]; 1-phosphatidylinositol-3-kinase activity [GO:0016303]; autophagosome assembly [GO:0000045]; autophagy of peroxisome [GO:0030242]; endocytosis [GO:0006897]; endosomal…	K00914;	PIK3C3, VPS34	phosphatidylinositol 3-kinase [EC:2.7.1.137]
comp5971_seq0	2.09547	2.09583	3.69601	4.86e-08	3.74e-07	Gene.20030::comp5971_seq0::g.20030::m.20030	682-4320[+]	4364	tr|A0A183MWK8|A0A183MWK8_9TREM^tr|A0A183MWK8|A0A183MWK8_9TREM^Q:682-4350,H:1-1217^76.87%ID^E:0^.^.	tr|G4V7A4|G4V7A4_SCHMA^tr|G4V7A4|G4V7A4_SCHMA^Q:1-1210,H:1-1202^76.75%ID^E:0^.^.	G4V7A4	G4V7A4_SCHMA	unreviewed	Phosphatidylinositol-4,5-bisphosphate 3-kinase catalytic subunit alpha PI3K (EC 2.7.1.153)	Smp_164960	Schistosoma mansoni (Blood fluke)	6183	cytoplasm [GO:0005737]; phosphatidylinositol 3-kinase complex [GO:0005942]; plasma membrane [GO:0005886]; 1-phosphatidylinositol-3-kinase activity [GO:0016303]; 1-phosphatidylinositol-4-phosphate 3-kinase activity [GO:0035005]; phosphatidylinositol-4,5-bisphosphate 3-kinase activity [GO:0046934]; adaptive immune response [GO:0002250]; cell chemotaxis [GO:0060326]; innate immune response [GO:00450…	K00922;	PIK3CA_B_D	phosphatidylinositol-4,5-bisphosphate 3-kinase catalytic subunit alpha/beta/delta [EC:2.7.1.153]
comp4118_seq0	1.81994	1.82016	4.12152	2.11e-06	1.22e-05	Gene.14319::comp4118_seq0::g.14319::m.14319	734-7426[+]	8503	tr|A0A095A496|A0A095A496_SCHHA^tr|A0A095A496|A0A095A496_SCHHA^Q:1958-7375,H:1-1724^64.94%ID^E:0^.^.	tr|A0A095A496|A0A095A496_SCHHA^tr|A0A095A496|A0A095A496_SCHHA^Q:409-2214,H:1-1724^64.94%ID^E:0^.^.	A0A095A496	A0A095A496_SCHHA	unreviewed	Uncharacterized protein (Fragment)	MS3_08890	Schistosoma haematobium (Blood fluke)	6185	ATP binding [GO:0005524]; phosphatidylinositol phosphate kinase activity [GO:0016307]	K00921;	PIKFYVE, FAB1	1-phosphatidylinositol-3-phosphate 5-kinase [EC:2.7.1.150]
comp6131_seq0	1.78414	1.78442	3.71504	7.44e-06	3.82e-05	Gene.20353::comp6131_seq0::g.20353::m.20353	144-3584[+]	4360	tr|G4V6E6|G4V6E6_SCHMA^tr|G4V6E6|G4V6E6_SCHMA^Q:144-3413,H:1-1092^88.18%ID^E:0^.^.	tr|G4V6E6|G4V6E6_SCHMA^tr|G4V6E6|G4V6E6_SCHMA^Q:1-1107,H:1-1111^87.31%ID^E:0^.^.	G4V6E6	G4V6E6_SCHMA	unreviewed	Diacylglycerol kinase (DAG kinase) (EC 2.7.1.107)	Smp_036180	Schistosoma mansoni (Blood fluke)	6183	intracellular [GO:0005622]; ATP binding [GO:0005524]; diacylglycerol kinase activity [GO:0004143]; metal ion binding [GO:0046872]; NAD+ kinase activity [GO:0003951]; nucleic acid binding [GO:0003676]; intracellular signal transduction [GO:0035556]; protein kinase C-activating G-protein coupled receptor signaling pathway [GO:0007205]	K00901;	dgkA, DGK	diacylglycerol kinase (ATP) [EC:2.7.1.107]
comp4221_seq1	1.74281	1.7456	0.37857	0.0040816	0.011545	Gene.14609::comp4221_seq1::g.14609::m.14609	2-1663[+]	5914	tr|C4QPU1|C4QPU1_SCHMA^tr|C4QPU1|C4QPU1_SCHMA^Q:65-1660,H:1-535^87.1%ID^E:0^.^.	tr|C4QPU1|C4QPU1_SCHMA^tr|C4QPU1|C4QPU1_SCHMA^Q:22-553,H:1-535^87.1%ID^E:0^.^.	C4QPU1	C4QPU1_SCHMA	unreviewed	Myotubularin-related protein	Smp_180520	Schistosoma mansoni (Blood fluke)	6183	metal ion binding [GO:0046872]; protein tyrosine phosphatase activity [GO:0004725]	K18083;	MTMR6_7_8	myotubularin-related protein 6/7/8 [EC:3.1.3.64 3.1.3.95]
comp3918_seq0	1.5487	1.54885	4.34771	0.000404862	0.00145655	Gene.13730::comp3918_seq0::g.13730::m.13730	303-3458[-]	3763	tr|A0A095C4A8|A0A095C4A8_SCHHA^tr|A0A095C4A8|A0A095C4A8_SCHHA^Q:3191-306,H:6-964^81.76%ID^E:0^.^.	tr|A0A095C4A8|A0A095C4A8_SCHHA^tr|A0A095C4A8|A0A095C4A8_SCHHA^Q:90-1051,H:6-964^81.76%ID^E:0^.^.	A0A095C4A8	A0A095C4A8_SCHHA	unreviewed	Type I inositol 3,4-bisphosphate 4-phosphatase	MS3_04967	Schistosoma haematobium (Blood fluke)	6185	.	K01109;	INPP4	inositol polyphosphate-4-phosphatase [EC:3.1.3.66]
comp5199_seq1	1.54745	1.54756	4.86338	5.83e-05	0.000254472	Gene.17692::comp5199_seq1::g.17692::m.17692	800-9430[-]	9878	tr|A0A183MUE7|A0A183MUE7_9TREM^tr|A0A183MUE7|A0A183MUE7_9TREM^Q:4675-803,H:384-1683^81.53%ID^E:0^.^.	tr|A0A075A607|A0A075A607_9TREM^tr|A0A075A607|A0A075A607_9TREM^Q:3-2876,H:87-2770^52.83%ID^E:0^.^.	A0A075A607	A0A075A607_9TREM	unreviewed	Uncharacterized protein	T265_00423	Opisthorchis viverrini	6198	intracellular [GO:0005622]; kinase activity [GO:0016301]; phosphatidylinositol phosphorylation [GO:0046854]; phosphatidylinositol-mediated signaling [GO:0048015]	K00888;	PI4KA	phosphatidylinositol 4-kinase A [EC:2.7.1.67]
comp5572_seq0	1.28618	1.28701	1.52553	0.264224	0.388851	Gene.18734::comp5572_seq0::g.18734::m.18734	8658-14624[-]	14716	tr|A0A094ZQE6|A0A094ZQE6_SCHHA^tr|A0A094ZQE6|A0A094ZQE6_SCHHA^Q:14624-8661,H:1-2003^74.62%ID^E:0^.^.	tr|A0A094ZQE6|A0A094ZQE6_SCHHA^tr|A0A094ZQE6|A0A094ZQE6_SCHHA^Q:1-1988,H:1-2003^75.78%ID^E:0^.^.	A0A094ZQE6	A0A094ZQE6_SCHHA	unreviewed	Phosphatidylinositol 4-phosphate 3-kinase C2 domain-containing subunit alpha	MS3_04656	Schistosoma haematobium (Blood fluke)	6185	intracellular [GO:0005622]; kinase activity [GO:0016301]; phosphatidylinositol binding [GO:0035091]; phosphatidylinositol phosphorylation [GO:0046854]; phosphatidylinositol-mediated signaling [GO:0048015]	K00923;	PIK3C2	phosphatidylinositol-4-phosphate 3-kinase [EC:2.7.1.154]
comp252_seq1	0.963311	0.96332	7.52851	0.0204805	0.0472313	Gene.1057::comp252_seq1::g.1057::m.1057	212-1669[+]	3774	tr|A0A074YX69|A0A074YX69_9TREM^tr|A0A074YX69|A0A074YX69_9TREM^Q:212-1666,H:1-518^56.59%ID^E:1e-176^.^.	tr|A0A074YX69|A0A074YX69_9TREM^tr|A0A074YX69|A0A074YX69_9TREM^Q:1-485,H:1-518^57.14%ID^E:0^.^.	A0A074YX69	A0A074YX69_9TREM	unreviewed	Uncharacterized protein	T265_11926	Opisthorchis viverrini	6198	ATP binding [GO:0005524]; phosphatidylinositol phosphate kinase activity [GO:0016307]	K00920;	PIP4K2	1-phosphatidylinositol-5-phosphate 4-kinase [EC:2.7.1.149]
comp2794_seq4	0.835823	0.837812	-0.466255	0.594379	0.709367	Gene.9892::comp2794_seq4::g.9892::m.9892	319-2718[+]	8420	tr|A0A095ASB2|A0A095ASB2_SCHHA^tr|A0A095ASB2|A0A095ASB2_SCHHA^Q:310-2667,H:1-786^96.18%ID^E:0^.^.	tr|A0A095ASB2|A0A095ASB2_SCHHA^tr|A0A095ASB2|A0A095ASB2_SCHHA^Q:2-783,H:5-786^96.55%ID^E:0^.^.	A0A095ASB2	A0A095ASB2_SCHHA	unreviewed	Inositol hexakisphosphate and diphosphoinositol-pentakisphosphate kinase 2	MS3_05592	Schistosoma haematobium (Blood fluke)	6185	ATP binding [GO:0005524]; kinase activity [GO:0016301]; metal ion binding [GO:0046872]	K13024;	PPIP5K, VIP	inositol-hexakisphosphate/diphosphoinositol-pentakisphosphate 1-kinase [EC:2.7.4.24]
comp5767_seq1	0.784369	0.785179	0.740899	0.660641	0.762338	Gene.19375::comp5767_seq1::g.19375::m.19375	2618-4612[-]	4730	tr|A0A095BTC2|A0A095BTC2_SCHHA^tr|A0A095BTC2|A0A095BTC2_SCHHA^Q:3589-2654,H:1-312^90.71%ID^E:0^.^.	tr|A0A095BTC2|A0A095BTC2_SCHHA^tr|A0A095BTC2|A0A095BTC2_SCHHA^Q:342-653,H:1-312^90.71%ID^E:0^.^.	A0A095BTC2	A0A095BTC2_SCHHA	unreviewed	Diacylglycerol kinase (DAG kinase) (EC 2.7.1.107) (Fragment)	MS3_00199	Schistosoma haematobium (Blood fluke)	6185	ATP binding [GO:0005524]; diacylglycerol kinase activity [GO:0004143]; NAD+ kinase activity [GO:0003951]; protein kinase C-activating G-protein coupled receptor signaling pathway [GO:0007205]	K00901;	dgkA, DGK	diacylglycerol kinase (ATP) [EC:2.7.1.107]
comp2794_seq2	0.749842	0.750114	2.21835	0.163889	0.26659	Gene.9880::comp2794_seq2::g.9880::m.9880	378-4664[+]	9741	tr|A0A095ASB2|A0A095ASB2_SCHHA^tr|A0A095ASB2|A0A095ASB2_SCHHA^Q:369-4646,H:1-1440^85.71%ID^E:0^.^.	tr|A0A095ASB2|A0A095ASB2_SCHHA^tr|A0A095ASB2|A0A095ASB2_SCHHA^Q:2-1423,H:5-1440^85.88%ID^E:0^.^.	A0A095ASB2	A0A095ASB2_SCHHA	unreviewed	Inositol hexakisphosphate and diphosphoinositol-pentakisphosphate kinase 2	MS3_05592	Schistosoma haematobium (Blood fluke)	6185	ATP binding [GO:0005524]; kinase activity [GO:0016301]; metal ion binding [GO:0046872]	K13024;	PPIP5K, VIP	inositol-hexakisphosphate/diphosphoinositol-pentakisphosphate 1-kinase [EC:2.7.4.24]
comp5572_seq1	0.721878	0.722062	2.69666	0.293546	0.422234	Gene.18737::comp5572_seq1::g.18737::m.18737	9287-12913[-]	13005	tr|A0A094ZQE6|A0A094ZQE6_SCHHA^tr|A0A094ZQE6|A0A094ZQE6_SCHHA^Q:12913-9317,H:1-1206^68.01%ID^E:0^.^.	tr|A0A094ZQE6|A0A094ZQE6_SCHHA^tr|A0A094ZQE6|A0A094ZQE6_SCHHA^Q:1-1207,H:1-1214^68.98%ID^E:0^.^.	A0A094ZQE6	A0A094ZQE6_SCHHA	unreviewed	Phosphatidylinositol 4-phosphate 3-kinase C2 domain-containing subunit alpha	MS3_04656	Schistosoma haematobium (Blood fluke)	6185	intracellular [GO:0005622]; kinase activity [GO:0016301]; phosphatidylinositol binding [GO:0035091]; phosphatidylinositol phosphorylation [GO:0046854]; phosphatidylinositol-mediated signaling [GO:0048015]	K00923;	PIK3C2	phosphatidylinositol-4-phosphate 3-kinase [EC:2.7.1.154]
comp2794_seq5	0.592674	0.592767	3.42274	0.262518	0.386979	Gene.9897::comp2794_seq5::g.9897::m.9897	178-2910[+]	8112	tr|A0A095ASB2|A0A095ASB2_SCHHA^tr|A0A095ASB2|A0A095ASB2_SCHHA^Q:169-2865,H:1-899^96%ID^E:0^.^.	tr|A0A095ASB2|A0A095ASB2_SCHHA^tr|A0A095ASB2|A0A095ASB2_SCHHA^Q:2-896,H:5-899^96.31%ID^E:0^.^.	A0A095ASB2	A0A095ASB2_SCHHA	unreviewed	Inositol hexakisphosphate and diphosphoinositol-pentakisphosphate kinase 2	MS3_05592	Schistosoma haematobium (Blood fluke)	6185	ATP binding [GO:0005524]; kinase activity [GO:0016301]; metal ion binding [GO:0046872]	K13024;	PPIP5K, VIP	inositol-hexakisphosphate/diphosphoinositol-pentakisphosphate 1-kinase [EC:2.7.4.24]
comp3467_seq0	0.513764	0.514094	1.28751	0.395709	0.528491	Gene.12212::comp3467_seq0::g.12212::m.12212	74-1561[+]	8551	tr|G4VD93|G4VD93_SCHMA^tr|G4VD93|G4VD93_SCHMA^Q:74-1555,H:1-494^88.06%ID^E:0^.^.	tr|G4VD93|G4VD93_SCHMA^tr|G4VD93|G4VD93_SCHMA^Q:1-494,H:1-494^88.06%ID^E:0^.^.	G4VD93	G4VD93_SCHMA	unreviewed	Phosphatidylinositol-4,5-bisphosphate 3-kinase catalytic subunit alpha PI3K (EC 2.7.1.137)	Smp_128130	Schistosoma mansoni (Blood fluke)	6183	endosome [GO:0005768]; peroxisome [GO:0005777]; phosphatidylinositol 3-kinase complex, class III, type I [GO:0034271]; phosphatidylinositol 3-kinase complex, class III, type II [GO:0034272]; pre-autophagosomal structure [GO:0000407]; 1-phosphatidylinositol-3-kinase activity [GO:0016303]; autophagosome assembly [GO:0000045]; autophagy of peroxisome [GO:0030242]; endocytosis [GO:0006897]; endosomal…	K00914;	PIK3C3, VPS34	phosphatidylinositol 3-kinase [EC:2.7.1.137]
comp857_seq1	0.428712	0.42872	6.31052	0.425872	0.559289	Gene.3279::comp857_seq1::g.3279::m.3279	557-2047[-]	2782	tr|G4VKI9|G4VKI9_SCHMA^tr|G4VKI9|G4VKI9_SCHMA^Q:2047-641,H:1-474^85.65%ID^E:0^.^.	tr|A0A095AP07|A0A095AP07_SCHHA^tr|A0A095AP07|A0A095AP07_SCHHA^Q:1-496,H:1-500^84.4%ID^E:0^.^.	A0A095AP07	A0A095AP07_SCHHA	unreviewed	Phosphatidate cytidylyltransferase (EC 2.7.7.41)	MS3_04292	Schistosoma haematobium (Blood fluke)	6185	integral component of membrane [GO:0016021]; phosphatidate cytidylyltransferase activity [GO:0004605]; CDP-diacylglycerol biosynthetic process [GO:0016024]	K00981;	E2.7.7.41, CDS1, CDS2, cdsA	phosphatidate cytidylyltransferase [EC:2.7.7.41]
comp3467_seq6	0.31077	0.310976	1.27605	0.719766	0.807474	Gene.12236::comp3467_seq6::g.12236::m.12236	1718-2836[+]	6437	tr|G4VD93|G4VD93_SCHMA^tr|G4VD93|G4VD93_SCHMA^Q:1493-2833,H:471-918^93.53%ID^E:0^.^.	tr|G4VD93|G4VD93_SCHMA^tr|G4VD93|G4VD93_SCHMA^Q:1-372,H:546-918^95.17%ID^E:0^.^.	G4VD93	G4VD93_SCHMA	unreviewed	Phosphatidylinositol-4,5-bisphosphate 3-kinase catalytic subunit alpha PI3K (EC 2.7.1.137)	Smp_128130	Schistosoma mansoni (Blood fluke)	6183	endosome [GO:0005768]; peroxisome [GO:0005777]; phosphatidylinositol 3-kinase complex, class III, type I [GO:0034271]; phosphatidylinositol 3-kinase complex, class III, type II [GO:0034272]; pre-autophagosomal structure [GO:0000407]; 1-phosphatidylinositol-3-kinase activity [GO:0016303]; autophagosome assembly [GO:0000045]; autophagy of peroxisome [GO:0030242]; endocytosis [GO:0006897]; endosomal…	K00914;	PIK3C3, VPS34	phosphatidylinositol 3-kinase [EC:2.7.1.137]
comp12828_seq1	0.0989091	0.0996573	-1.01762	0.874048	0.91887	.	.	4900	tr|G4VKW4|G4VKW4_SCHMA^tr|G4VKW4|G4VKW4_SCHMA^Q:4778-4900,H:298-338^70.73%ID^E:3e-10^.^.	.	G4VKW4	G4VKW4_SCHMA	unreviewed	Diacylglycerol kinase (DAG kinase) (EC 2.7.1.107)	Smp_131190	Schistosoma mansoni (Blood fluke)	6183	ATP binding [GO:0005524]; diacylglycerol kinase activity [GO:0004143]; NAD+ kinase activity [GO:0003951]; protein kinase C-activating G-protein coupled receptor signaling pathway [GO:0007205]	K00901;	dgkA, DGK	diacylglycerol kinase (ATP) [EC:2.7.1.107]
comp5572_seq3	-0.0635252	-0.0635327	3.85387	0.933864	0.959561	Gene.18743::comp5572_seq3::g.18743::m.18743	5837-9463[-]	9555	tr|A0A094ZQE6|A0A094ZQE6_SCHHA^tr|A0A094ZQE6|A0A094ZQE6_SCHHA^Q:9463-5867,H:1-1206^68.01%ID^E:0^.^.	tr|A0A094ZQE6|A0A094ZQE6_SCHHA^tr|A0A094ZQE6|A0A094ZQE6_SCHHA^Q:1-1207,H:1-1214^68.98%ID^E:0^.^.	A0A094ZQE6	A0A094ZQE6_SCHHA	unreviewed	Phosphatidylinositol 4-phosphate 3-kinase C2 domain-containing subunit alpha	MS3_04656	Schistosoma haematobium (Blood fluke)	6185	intracellular [GO:0005622]; kinase activity [GO:0016301]; phosphatidylinositol binding [GO:0035091]; phosphatidylinositol phosphorylation [GO:0046854]; phosphatidylinositol-mediated signaling [GO:0048015]	K00923;	PIK3C2	phosphatidylinositol-4-phosphate 3-kinase [EC:2.7.1.154]
comp4118_seq2	-0.0786955	-0.0788298	0.135925	0.946706	0.967339	Gene.14325::comp4118_seq2::g.14325::m.14325	734-7060[+]	9524	tr|A0A095A496|A0A095A496_SCHHA^tr|A0A095A496|A0A095A496_SCHHA^Q:1958-7054,H:1-1664^62.31%ID^E:0^.^.	tr|A0A095A496|A0A095A496_SCHHA^tr|A0A095A496|A0A095A496_SCHHA^Q:409-2107,H:1-1664^62.31%ID^E:0^.^.	A0A095A496	A0A095A496_SCHHA	unreviewed	Uncharacterized protein (Fragment)	MS3_08890	Schistosoma haematobium (Blood fluke)	6185	ATP binding [GO:0005524]; phosphatidylinositol phosphate kinase activity [GO:0016307]	K00921;	PIKFYVE, FAB1	1-phosphatidylinositol-3-phosphate 5-kinase [EC:2.7.1.150]
comp5767_seq2	-0.156312	-0.156334	3.5391	0.801123	0.86765	Gene.19378::comp5767_seq2::g.19378::m.19378	2323-4305[-]	4704	tr|A0A095BTC2|A0A095BTC2_SCHHA^tr|A0A095BTC2|A0A095BTC2_SCHHA^Q:3294-2359,H:1-312^90.71%ID^E:0^.^.	tr|A0A095BTC2|A0A095BTC2_SCHHA^tr|A0A095BTC2|A0A095BTC2_SCHHA^Q:338-649,H:1-312^90.71%ID^E:0^.^.	A0A095BTC2	A0A095BTC2_SCHHA	unreviewed	Diacylglycerol kinase (DAG kinase) (EC 2.7.1.107) (Fragment)	MS3_00199	Schistosoma haematobium (Blood fluke)	6185	ATP binding [GO:0005524]; diacylglycerol kinase activity [GO:0004143]; NAD+ kinase activity [GO:0003951]; protein kinase C-activating G-protein coupled receptor signaling pathway [GO:0007205]	K00901;	dgkA, DGK	diacylglycerol kinase (ATP) [EC:2.7.1.107]
comp2794_seq11	-0.501226	-0.501323	3.08119	0.352224	0.484665	Gene.9926::comp2794_seq11::g.9926::m.9926	416-3766[+]	8843	tr|A0A095ASB2|A0A095ASB2_SCHHA^tr|A0A095ASB2|A0A095ASB2_SCHHA^Q:407-3136,H:1-898^94.73%ID^E:0^.^.	tr|A0A095ASB2|A0A095ASB2_SCHHA^tr|A0A095ASB2|A0A095ASB2_SCHHA^Q:2-907,H:5-898^95.03%ID^E:0^.^.	A0A095ASB2	A0A095ASB2_SCHHA	unreviewed	Inositol hexakisphosphate and diphosphoinositol-pentakisphosphate kinase 2	MS3_05592	Schistosoma haematobium (Blood fluke)	6185	ATP binding [GO:0005524]; kinase activity [GO:0016301]; metal ion binding [GO:0046872]	K13024;	PPIP5K, VIP	inositol-hexakisphosphate/diphosphoinositol-pentakisphosphate 1-kinase [EC:2.7.4.24]
comp3918_seq2	-0.609296	-0.6097	1.31224	0.665027	0.765693	Gene.13732::comp3918_seq2::g.13732::m.13732	303-2990[-]	3839	tr|A0A095C4A8|A0A095C4A8_SCHHA^tr|A0A095C4A8|A0A095C4A8_SCHHA^Q:2972-306,H:77-964^82.4%ID^E:0^.^.	tr|A0A095C4A8|A0A095C4A8_SCHHA^tr|A0A095C4A8|A0A095C4A8_SCHHA^Q:7-895,H:77-964^82.4%ID^E:0^.^.	A0A095C4A8	A0A095C4A8_SCHHA	unreviewed	Type I inositol 3,4-bisphosphate 4-phosphatase	MS3_04967	Schistosoma haematobium (Blood fluke)	6185	.	K01109;	INPP4	inositol polyphosphate-4-phosphatase [EC:3.1.3.66]
comp4221_seq0	-0.702176	-0.702229	4.46704	0.139546	0.234374	Gene.14608::comp4221_seq0::g.14608::m.14608	2-2470[+]	3816	tr|C4QPU1|C4QPU1_SCHMA^tr|C4QPU1|C4QPU1_SCHMA^Q:65-2398,H:1-775^78.95%ID^E:0^.^.	tr|C4QPU1|C4QPU1_SCHMA^tr|C4QPU1|C4QPU1_SCHMA^Q:22-807,H:1-782^79.42%ID^E:0^.^.	C4QPU1	C4QPU1_SCHMA	unreviewed	Myotubularin-related protein	Smp_180520	Schistosoma mansoni (Blood fluke)	6183	metal ion binding [GO:0046872]; protein tyrosine phosphatase activity [GO:0004725]	K18083;	MTMR6_7_8	myotubularin-related protein 6/7/8 [EC:3.1.3.64 3.1.3.95]
comp1897_seq0	-1.0244	-1.02445	5.0642	0.0106221	0.0267786	Gene.6936::comp1897_seq0::g.6936::m.6936	69-1793[+]	2874	tr|A0A074ZXA5|A0A074ZXA5_9TREM^tr|A0A074ZXA5|A0A074ZXA5_9TREM^Q:69-1613,H:1-516^84.69%ID^E:0^.^.	tr|A0A074ZXA5|A0A074ZXA5_9TREM^tr|A0A074ZXA5|A0A074ZXA5_9TREM^Q:1-567,H:1-569^79.96%ID^E:0^.^.	A0A074ZXA5	A0A074ZXA5_9TREM	unreviewed	Phosphoinositide phospholipase C (EC 3.1.4.11)	T265_05106	Opisthorchis viverrini	6198	intracellular [GO:0005622]; calcium ion binding [GO:0005509]; phosphatidylinositol phospholipase C activity [GO:0004435]; signal transducer activity [GO:0004871]; intracellular signal transduction [GO:0035556]; lipid catabolic process [GO:0016042]	K05858;	PLCB	phosphatidylinositol phospholipase C, beta [EC:3.1.4.11]
comp3918_seq3	-1.29403	-1.29445	2.49868	0.382318	0.515518	Gene.13734::comp3918_seq3::g.13734::m.13734	303-2942[-]	3796	tr|A0A095C4A8|A0A095C4A8_SCHHA^tr|A0A095C4A8|A0A095C4A8_SCHHA^Q:3191-306,H:6-964^81.76%ID^E:0^.^.	tr|A0A095C4A8|A0A095C4A8_SCHHA^tr|A0A095C4A8|A0A095C4A8_SCHHA^Q:1-879,H:87-964^82.65%ID^E:0^.^.	A0A095C4A8	A0A095C4A8_SCHHA	unreviewed	Type I inositol 3,4-bisphosphate 4-phosphatase	MS3_04967	Schistosoma haematobium (Blood fluke)	6185	.	K01109;	INPP4	inositol polyphosphate-4-phosphatase [EC:3.1.3.66]
comp3467_seq2	-1.62254	-1.62415	0.958444	0.0706572	0.134305	Gene.12217::comp3467_seq2::g.12217::m.12217	74-1309[+]	6217	tr|G4VD93|G4VD93_SCHMA^tr|G4VD93|G4VD93_SCHMA^Q:1273-2613,H:471-918^93.53%ID^E:0^.^.	tr|G4VD93|G4VD93_SCHMA^tr|G4VD93|G4VD93_SCHMA^Q:1-400,H:1-400^90.75%ID^E:0^.^.	G4VD93	G4VD93_SCHMA	unreviewed	Phosphatidylinositol-4,5-bisphosphate 3-kinase catalytic subunit alpha PI3K (EC 2.7.1.137)	Smp_128130	Schistosoma mansoni (Blood fluke)	6183	endosome [GO:0005768]; peroxisome [GO:0005777]; phosphatidylinositol 3-kinase complex, class III, type I [GO:0034271]; phosphatidylinositol 3-kinase complex, class III, type II [GO:0034272]; pre-autophagosomal structure [GO:0000407]; 1-phosphatidylinositol-3-kinase activity [GO:0016303]; autophagosome assembly [GO:0000045]; autophagy of peroxisome [GO:0030242]; endocytosis [GO:0006897]; endosomal…	K00914;	PIK3C3, VPS34	phosphatidylinositol 3-kinase [EC:2.7.1.137]
comp857_seq0	-2.08264	-2.08271	6.03229	4.62e-07	2.99e-06	Gene.3278::comp857_seq0::g.3278::m.3278	557-2047[-]	2572	tr|G4VKI9|G4VKI9_SCHMA^tr|G4VKI9|G4VKI9_SCHMA^Q:2047-641,H:1-474^85.65%ID^E:0^.^.	tr|A0A095AP07|A0A095AP07_SCHHA^tr|A0A095AP07|A0A095AP07_SCHHA^Q:1-496,H:1-500^84.4%ID^E:0^.^.	A0A095AP07	A0A095AP07_SCHHA	unreviewed	Phosphatidate cytidylyltransferase (EC 2.7.7.41)	MS3_04292	Schistosoma haematobium (Blood fluke)	6185	integral component of membrane [GO:0016021]; phosphatidate cytidylyltransferase activity [GO:0004605]; CDP-diacylglycerol biosynthetic process [GO:0016024]	K00981;	E2.7.7.41, CDS1, CDS2, cdsA	phosphatidate cytidylyltransferase [EC:2.7.7.41]
comp5430_seq2	-3.39196	-3.39317	3.30424	9.31e-06	4.69e-05	Gene.18299::comp5430_seq2::g.18299::m.18299	1003-9681[-]	9872	tr|A0A094ZK78|A0A094ZK78_SCHHA^tr|A0A094ZK78|A0A094ZK78_SCHHA^Q:9453-5047,H:10-1323^62.03%ID^E:0^.^.	tr|A0A094ZK78|A0A094ZK78_SCHHA^tr|A0A094ZK78|A0A094ZK78_SCHHA^Q:77-1545,H:10-1323^62.64%ID^E:0^.^.	A0A094ZK78	A0A094ZK78_SCHHA	unreviewed	Inositol 1,4,5-trisphosphate receptor	MS3_02585	Schistosoma haematobium (Blood fluke)	6185	endoplasmic reticulum [GO:0005783]; membrane [GO:0016020]; inositol 1,4,5-trisphosphate-sensitive calcium-release channel activity [GO:0005220]	K04958;	ITPR1	inositol 1,4,5-triphosphate receptor type 1
comp5430_seq11	-3.58922	-3.59501	1.21396	3.64e-12	5.79e-11	Gene.18305::comp5430_seq11::g.18305::m.18305	4967-9484[-]	9917	tr|A0A094ZK78|A0A094ZK78_SCHHA^tr|A0A094ZK78|A0A094ZK78_SCHHA^Q:9454-5375,H:10-1323^62.74%ID^E:0^.^.	tr|A0A094ZK78|A0A094ZK78_SCHHA^tr|A0A094ZK78|A0A094ZK78_SCHHA^Q:11-1370,H:10-1323^63.38%ID^E:0^.^.	A0A094ZK78	A0A094ZK78_SCHHA	unreviewed	Inositol 1,4,5-trisphosphate receptor	MS3_02585	Schistosoma haematobium (Blood fluke)	6185	endoplasmic reticulum [GO:0005783]; membrane [GO:0016020]; inositol 1,4,5-trisphosphate-sensitive calcium-release channel activity [GO:0005220]	K04958;	ITPR1	inositol 1,4,5-triphosphate receptor type 1
comp3708_seq0	-5.06365	-5.06687	3.57783	3.83e-23	2.35e-21	Gene.13114::comp3708_seq0::g.13114::m.13114	1-324[+]	1347	tr|Q5DHU6|Q5DHU6_SCHJA^tr|Q5DHU6|Q5DHU6_SCHJA^Q:462-680,H:236-308^93.15%ID^E:6e-41^.^.	tr|A0A094ZN82|A0A094ZN82_SCHHA^tr|A0A094ZN82|A0A094ZN82_SCHHA^Q:1-37,H:226-262^72.97%ID^E:3e-09^.^.	A0A094ZN82	A0A094ZN82_SCHHA	unreviewed	Kinase (EC 2.7.-.-)	MS3_04422	Schistosoma haematobium (Blood fluke)	6185	inositol-1,4,5-trisphosphate 3-kinase activity [GO:0008440]	K00911;	ITPK	1D-myo-inositol-triphosphate 3-kinase [EC:2.7.1.127]
comp5430_seq10	-14.0185	-1.44269e+08	3.72515	5.2e-88	1.39e-84	Gene.18303::comp5430_seq10::g.18303::m.18303	4521-9038[-]	9471	tr|A0A094ZK78|A0A094ZK78_SCHHA^tr|A0A094ZK78|A0A094ZK78_SCHHA^Q:9008-4929,H:10-1323^62.74%ID^E:0^.^.	tr|A0A094ZK78|A0A094ZK78_SCHHA^tr|A0A094ZK78|A0A094ZK78_SCHHA^Q:11-1370,H:10-1323^63.38%ID^E:0^.^.	A0A094ZK78	A0A094ZK78_SCHHA	unreviewed	Inositol 1,4,5-trisphosphate receptor	MS3_02585	Schistosoma haematobium (Blood fluke)	6185	endoplasmic reticulum [GO:0005783]; membrane [GO:0016020]; inositol 1,4,5-trisphosphate-sensitive calcium-release channel activity [GO:0005220]	K04958;	ITPR1	inositol 1,4,5-triphosphate receptor type 1
