# Supplementary material for: Transcriptomic analysis of male and female Schistosoma mekongi adult worms
Source: Parasit Vectors. 2018 Sep 10;11:504. doi: 10.1186/s13071-018-3086-z (PMC6131826; doi:10.1186/s13071-018-3086-z)
Supplement: Supplementary file 11 — Table S8. Detailed information on pathway analysis in male and female upregulated transcripts. (XLSX 72 kb) [file 13071_2018_3086_MOESM11_ESM.xlsx]

## Sheet: KEGG_Male
Additional file 11: Table S8. Detailed information on pathway analysis in male up-regulated transcripts.
ID	Description	GeneRatio	BgRatio	pvalue	p.adjust	qvalue	geneID	Count
ko04510	Focal adhesion	20/266	148/11867	1.05312e-10	2.81183e-08	1.40785e-08	K04409/K04361/K05699/K05635/K04371/K06271/K06237/K05730/K02677/K05636/K00922/K05725/K05700/K04437/K05736/K06269/K13708/K06277/K04514/K05637	20
ko04360	Axon guidance	18/266	122/11867	2.13679e-10	2.85262e-08	1.42828e-08	K04348/K06820/K04409/K06843/K04371/K06619/K02677/K00408/K07521/K00922/K05110/K05725/K06225/K06754/K05736/K04967/K19862/K04514	18
ko04070	Phosphatidylinositol signaling system	12/266	55/11867	2.33931e-09	2.08199e-07	1.04243e-07	K13024/K02677/K00922/K00921/K00901/K01107/K00888/K00923/K01109/K18083/K00914/K00920	12
ko04024	cAMP signaling pathway	18/266	146/11867	4.19514e-09	2.80025e-07	1.40206e-07	K05850/K04962/K05208/K04409/K13293/K04371/K01115/K12323/K05730/K05210/K04851/K00922/K06225/K04955/K06269/K01539/K08049/K04514	18
ko04810	Regulation of actin cytoskeleton	17/266	151/11867	4.52218e-08	2.09973e-06	1.05131e-06	K04409/K04361/K05699/K04371/K05730/K00922/K05749/K05725/K05700/K00921/K13710/K05736/K06269/K13708/K02085/K04514/K00920	17
ko04724	Glutamatergic synapse	13/266	85/11867	4.71848e-08	2.09973e-06	1.05131e-06	K04348/K05208/K04371/K01115/K02677/K05210/K04851/K04605/K12302/K15009/K04634/K05613/K08049	13
ko04261	Adrenergic signaling in cardiomyocytes	13/266	92/11867	1.24004e-07	4.72986e-06	2.36819e-06	K05850/K04962/K04371/K02677/K04851/K04441/K11583/K04858/K04634/K11584/K06269/K01539/K08049	13
ko00564	Glycerophospholipid metabolism	14/266	110/11867	1.54537e-07	5.14241e-06	2.57475e-06	K16860/K16343/K14156/K01115/K14676/K13517/K13515/K00623/K00901/K00968/K00894/K13516/K00111/K13506	14
ko04921	Oxytocin signaling pathway	14/266	111/11867	1.7334e-07	5.14241e-06	2.57475e-06	K04348/K04962/K04361/K04371/K12323/K02677/K08794/K04851/K04858/K04634/K08292/K06269/K08049/K04514	14
ko04071	Sphingolipid signaling pathway	11/266	78/11867	1.20185e-06	2.94624e-05	1.47515e-05	K04426/K04371/K01115/K02677/K12351/K00922/K04441/K11583/K04634/K11584/K04514	11
ko04925	Aldosterone synthesis and secretion	10/266	63/11867	1.21381e-06	2.94624e-05	1.47515e-05	K05850/K12323/K02677/K08794/K04851/K04634/K01539/K08049/K06070/K13806	10
ko05146	Amoebiasis	11/266	81/11867	1.76519e-06	3.92754e-05	1.96648e-05	K19720/K05699/K05635/K06237/K02677/K05636/K00922/K05725/K05700/K04634/K05637	11
ko04022	cGMP-PKG signaling pathway	13/266	117/11867	2.08803e-06	4.0208e-05	2.01317e-05	K04348/K05850/K05849/K04371/K12323/K04936/K04851/K07376/K04634/K06269/K01539/K08049/K04514	13
ko04015	Rap1 signaling pathway	15/266	156/11867	2.18136e-06	4.0208e-05	2.01317e-05	K05208/K04361/K04371/K06271/K02677/K05210/K17701/K00922/K04441/K08018/K04634/K08049/K06070/K05631/K06277	15
ko04728	Dopaminergic synapse	11/266	83/11867	2.25888e-06	4.0208e-05	2.01317e-05	K04348/K02677/K05210/K04851/K04441/K11583/K10396/K04634/K11584/K06269/K08822	11
ko04530	Tight junction	12/266	101/11867	2.5442e-06	4.24564e-05	2.12575e-05	K04426/K05699/K10352/K04851/K06095/K04416/K12076/K08018/K06106/K05701/K05631/K04514	12
ko04270	Vascular smooth muscle contraction	11/266	86/11867	3.22612e-06	4.74998e-05	2.37827e-05	K04371/K16343/K12323/K02677/K04936/K04851/K07376/K04634/K06269/K08049/K04514	11
ko05165	Human papillomavirus infection	18/266	226/11867	3.26322e-06	4.74998e-05	2.37827e-05	K04361/K05635/K04371/K06237/K00408/K06053/K05636/K00922/K06052/K05725/K12076/K03120/K11583/K11584/K05631/K02085/K02599/K05637	18
ko05205	Proteoglycans in cancer	15/266	162/11867	3.49931e-06	4.74998e-05	2.37827e-05	K10380/K04409/K04361/K04371/K02677/K00408/K00922/K05725/K06225/K04437/K04441/K06269/K06106/K16336/K04514	15
ko04020	Calcium signaling pathway	14/266	142/11867	3.55804e-06	4.74998e-05	2.37827e-05	K04348/K05850/K04962/K05208/K04361/K05849/K07190/K20858/K02677/K04851/K04634/K05218/K08049/K04163	14
ko04720	Long-term potentiation	8/266	43/11867	4.21391e-06	5.17623e-05	2.59169e-05	K04348/K05208/K04371/K02677/K05210/K04373/K04634/K06269	8
ko00562	Inositol phosphate metabolism	10/266	72/11867	4.26506e-06	5.17623e-05	2.59169e-05	K00922/K00921/K01107/K03103/K00888/K00923/K01109/K18083/K00914/K00920	10
ko04520	Adherens junction	9/266	60/11867	6.78781e-06	7.87977e-05	3.94532e-05	K04361/K05699/K04371/K05700/K04500/K05696/K05691/K05701/K04468	9
ko05231	Choline metabolism in cancer	9/266	61/11867	7.80844e-06	8.68689e-05	4.34944e-05	K04361/K04371/K14156/K01115/K02677/K00922/K00901/K00968/K08199	9
ko04912	GnRH signaling pathway	9/266	63/11867	1.02482e-05	0.000106517	5.33321e-05	K04361/K04371/K01115/K02677/K04851/K04416/K04441/K04634/K08049	9
ko04014	Ras signaling pathway	15/266	177/11867	1.03725e-05	0.000106517	5.33321e-05	K05208/K04409/K04361/K04371/K06619/K16343/K01115/K02677/K05210/K00922/K19613/K05736/K17633/K08052/K04163	15
ko04010	MAPK signaling pathway	17/266	227/11867	1.38907e-05	0.000137363	6.87765e-05	K04348/K04426/K04409/K04361/K04371/K04406/K02677/K04373/K04851/K04416/K04437/K04441/K04858/K08018/K08052/K04443/K04468	17
ko04911	Insulin secretion	9/266	67/11867	1.71222e-05	0.000163273	8.17491e-05	K04962/K02677/K04936/K04851/K18211/K04634/K01539/K08049/K07299	9
ko04012	ErbB signaling pathway	9/266	68/11867	1.93524e-05	0.000178176	8.92108e-05	K04409/K04361/K04371/K06619/K02677/K00922/K05725/K05736/K19862	9
ko04370	VEGF signaling pathway	7/266	39/11867	2.18713e-05	0.000194654	9.74614e-05	K04348/K04371/K02677/K00922/K05725/K04441/K04443	7
ko04611	Platelet activation	10/266	89/11867	2.89507e-05	0.00024935	0.000124847	K19720/K04371/K06271/K00922/K04441/K07376/K04634/K06269/K08049/K04514	10
ko04670	Leukocyte transendothelial migration	9/266	75/11867	4.30232e-05	0.000358974	0.000179735	K05699/K05730/K02677/K00922/K05725/K05700/K04441/K05691/K04514	9
ko04540	Gap junction	8/266	59/11867	4.72675e-05	0.000382437	0.000191482	K04361/K04371/K02677/K07376/K04634/K08049/K05701/K08959	8
ko01524	Platinum drug resistance	7/266	45/11867	5.75339e-05	0.000449474	0.000225047	K04426/K04371/K00922/K03509/K08734/K03164/K10605	7
ko04713	Circadian entrainment	9/266	78/11867	5.89198e-05	0.000449474	0.000225047	K04962/K05208/K04371/K02677/K05210/K04851/K07376/K04634/K08049	9
ko04660	T cell receptor signaling pathway	9/266	85/11867	0.000116066	0.000860821	0.000431005	K04348/K04409/K04371/K05730/K00922/K12076/K04441/K05736/K19862	9
ko05200	Pathways in cancer	22/266	406/11867	0.000119828	0.000864705	0.000432949	K04361/K05635/K04371/K06619/K06237/K02677/K00408/K05636/K00922/K06052/K05725/K06225/K04500/K08734/K05691/K04634/K08049/K07299/K02085/K02599/K04514/K05637	22
ko04910	Insulin signaling pathway	9/266	86/11867	0.000127133	0.000893273	0.000447253	K04371/K07190/K04739/K00922/K05696/K07195/K06269/K06277/K00688	9
ko04722	Neurotrophin signaling pathway	9/266	90/11867	0.00018063	0.00123662	0.000619163	K04426/K04371/K06619/K04373/K00922/K04416/K04441/K04443/K06277	9
ko05166	HTLV-I infection	14/266	208/11867	0.000247761	0.0016538	0.000828043	K04348/K06271/K00408/K02327/K00922/K04416/K12076/K03120/K04500/K08874/K08049/K07299/K03348/K02085	14
ko04926	Relaxin signaling pathway	9/266	96/11867	0.000295092	0.00192169	0.000962173	K19720/K04361/K04371/K06237/K02677/K00922/K04441/K04500/K08049	9
ko01522	Endocrine resistance	8/266	77/11867	0.000316925	0.00201474	0.00100876	K04361/K04371/K00922/K06052/K05725/K04441/K08049/K02599	8
ko04114	Oocyte meiosis	8/266	78/11867	0.000346411	0.00215097	0.00107697	K04348/K04371/K04373/K11584/K06269/K08049/K03348/K02602	8
ko05014	Amyotrophic lateral sclerosis (ALS)	6/266	43/11867	0.000364186	0.00220995	0.0011065	K04348/K04426/K05208/K05210/K04441/K05613	6
ko04961	Endocrine and other factor-regulated calcium reabsorption	5/266	29/11867	0.000416372	0.00247048	0.00123694	K02677/K01528/K04634/K01539/K08049	5
ko04072	Phospholipase D signaling pathway	9/266	102/11867	0.000463964	0.00260709	0.00130535	K04361/K04371/K01115/K02677/K00922/K04605/K00901/K01528/K08049	9
ko05031	Amphetamine addiction	6/266	45/11867	0.000468691	0.00260709	0.00130535	K04348/K05208/K02677/K05210/K04851/K06269	6
ko05213	Endometrial cancer	6/266	45/11867	0.000468691	0.00260709	0.00130535	K04361/K04371/K00922/K08734/K05691/K02085	6
ko05132	Salmonella infection	8/266	82/11867	0.000487572	0.00265677	0.00133022	K04371/K06071/K04437/K04441/K10414/K05701/K10407/K04514	8
ko04970	Salivary secretion	7/266	63/11867	0.00049778	0.00265814	0.00133091	K05850/K02677/K04936/K07376/K04634/K01539/K08049	7
ko05226	Gastric cancer	9/266	104/11867	0.000535365	0.00276265	0.00138323	K04361/K04371/K00408/K00922/K04500/K08734/K05691/K05658/K02085	9
ko04914	Progesterone-mediated oocyte maturation	7/266	64/11867	0.000548391	0.00276265	0.00138323	K04371/K04373/K00922/K04441/K08049/K03348/K02602	7
ko05131	Shigellosis	7/266	64/11867	0.000548391	0.00276265	0.00138323	K04371/K06619/K05700/K04441/K13708/K06106/K04514	7
ko04013	MAPK signaling pathway - fly	8/266	84/11867	0.000573882	0.00282464	0.00141427	K04426/K04361/K04371/K10176/K04441/K08840/K17512/K17536	8
ko04745	Phototransduction - fly	4/266	18/11867	0.000589346	0.00282464	0.00141427	K02677/K04967/K04634/K13806	4
ko03420	Nucleotide excision repair	6/266	47/11867	0.000595193	0.00282464	0.00141427	K10754/K02327/K10848/K03142/K10846/K10841	6
ko04972	Pancreatic secretion	7/266	65/11867	0.000603013	0.00282464	0.00141427	K05850/K04962/K02677/K04936/K04634/K01539/K08049	7
ko04750	Inflammatory mediator regulation of TRP channels	7/266	67/11867	0.000725189	0.00333837	0.00167149	K16343/K02677/K00922/K04441/K04634/K06269/K08049	7
ko04390	Hippo signaling pathway	9/266	111/11867	0.000859682	0.00389043	0.0019479	K00408/K12076/K04500/K16682/K05691/K08791/K06269/K02085/K08959	9
ko04144	Endocytosis	11/266	162/11867	0.00105307	0.00468615	0.00234631	K04361/K01115/K12485/K04500/K01528/K10396/K12200/K18442/K12482/K12470/K08291	11
ko04218	Cellular senescence	9/266	116/11867	0.00117735	0.00515331	0.00258021	K04348/K04371/K20858/K04851/K00922/K04441/K04500/K06269/K04443	9
ko05100	Bacterial invasion of epithelial cells	7/266	73/11867	0.00121259	0.00522194	0.00261457	K00922/K05725/K05700/K01528/K05691/K13708/K06106	7
ko04933	AGE-RAGE signaling pathway in diabetic complications	7/266	74/11867	0.00131415	0.00556948	0.00278858	K19720/K04371/K06237/K02677/K00922/K04441/K04500	7
ko04214	Apoptosis - fly	6/266	56/11867	0.00152157	0.00615545	0.00308197	K04426/K04361/K04371/K10798/K10149/K08791	6
ko04974	Protein digestion and absorption	6/266	56/11867	0.00152157	0.00615545	0.00308197	K19720/K19721/K05849/K06237/K12040/K01539	6
ko05211	Renal cell carcinoma	6/266	56/11867	0.00152157	0.00615545	0.00308197	K04409/K04371/K00922/K05736/K07299/K06277	6
ko04138	Autophagy - yeast	7/266	77/11867	0.00165918	0.00661195	0.00331054	K20178/K16196/K18083/K00914/K20179/K17907/K08269	7
ko04666	Fc gamma R-mediated phagocytosis	6/266	58/11867	0.00182749	0.00717557	0.00359273	K04409/K04371/K01115/K05730/K02677/K00922	6
ko03015	mRNA surveillance pathway	6/266	59/11867	0.00199688	0.00772705	0.00386885	K11583/K13025/K14284/K11584/K06269/K11125	6
ko05224	Breast cancer	8/266	102/11867	0.00204412	0.00779687	0.00390381	K04361/K04371/K00408/K00922/K06052/K02085/K02599/K10605	8
ko04371	Apelin signaling pathway	8/266	103/11867	0.00217427	0.00817649	0.00409388	K04962/K05849/K04371/K06052/K04500/K04634/K08049/K00914	8
ko04960	Aldosterone-regulated sodium reabsorption	4/266	26/11867	0.00250108	0.00927483	0.00464381	K04371/K02677/K00922/K01539	4
ko05130	Pathogenic Escherichia coli infection	5/266	43/11867	0.002615	0.00956445	0.00478883	K06619/K02677/K19862/K06106/K04514	5
ko04320	Dorso-ventral axis formation	4/266	27/11867	0.00288499	0.0104093	0.00521185	K04361/K04371/K02602/K02599	4
ko04550	Signaling pathways regulating pluripotency of stem cells	8/266	108/11867	0.0029258	0.0104159	0.00521512	K04371/K00408/K11421/K00922/K04441/K04500/K14439/K02085	8
ko05032	Morphine addiction	6/266	64/11867	0.003028	0.0106378	0.00532626	K13293/K02677/K18436/K13298/K08049/K08291	6
ko04924	Renin secretion	5/266	46/11867	0.00352658	0.012181	0.00609889	K04348/K12323/K04936/K04851/K04634	5
ko04919	Thyroid hormone signaling pathway	7/266	88/11867	0.00355849	0.012181	0.00609889	K04371/K02677/K00408/K00922/K01539/K07299/K02599	7
ko04658	Th1 and Th2 cell differentiation	6/266	67/11867	0.00381235	0.0128848	0.00645127	K04348/K04371/K06053/K06052/K04441/K02599	6
ko04664	Fc epsilon RI signaling pathway	5/266	47/11867	0.00387556	0.0129347	0.00647626	K04371/K05730/K02677/K00922/K04441	5
ko04725	Cholinergic synapse	7/266	90/11867	0.00403312	0.0132824	0.00665036	K04371/K02677/K04851/K00922/K00623/K04634/K08049	7
ko05225	Hepatocellular carcinoma	8/266	114/11867	0.00407923	0.0132824	0.00665036	K04361/K04371/K02677/K00408/K11757/K00922/K04500/K02085	8
ko05020	Prion diseases	4/266	30/11867	0.00427438	0.0137501	0.00688455	K05635/K04371/K06491/K02599	4
ko04151	PI3K-Akt signaling pathway	13/266	251/11867	0.0043502	0.0138274	0.00692324	K04361/K05635/K04371/K06237/K02677/K05636/K00922/K06071/K05725/K11583/K11584/K10605/K05637	13
ko04723	Retrograde endocannabinoid signaling	8/266	119/11867	0.00528482	0.0166005	0.00831173	K04371/K02677/K04851/K12302/K04441/K04634/K08049/K13806	8
ko04931	Insulin resistance	6/266	73/11867	0.00581955	0.0180677	0.00904629	K04373/K00922/K05696/K06269/K07299/K00688	6
ko04391	Hippo signaling pathway - fly	5/266	52/11867	0.00599863	0.0184096	0.00921749	K06095/K12076/K10149/K16682/K08791	5
ko03040	Spliceosome	8/266	122/11867	0.00612862	0.0185948	0.00931023	K12830/K12811/K12858/K12847/K13025/K12879/K11984/K12854	8
ko05222	Small cell lung cancer	6/266	74/11867	0.00621708	0.0186512	0.00933849	K05635/K06237/K05636/K00922/K05725/K05637	6
ko04139	Mitophagy - yeast	4/266	34/11867	0.00674512	0.0200105	0.0100191	K02677/K11841/K04441/K08269	4
ko03460	Fanconi anemia pathway	5/266	54/11867	0.00704055	0.0206574	0.010343	K03509/K15361/K08734/K10848/K10605	5
ko04140	Autophagy - animal	7/266	100/11867	0.00716013	0.0207799	0.0104043	K04371/K00922/K19330/K16196/K00914/K17907/K08269	7
ko04062	Chemokine signaling pathway	9/266	153/11867	0.00754149	0.0216048	0.0108173	K04409/K04371/K05730/K00922/K05725/K08049/K08291/K08822/K04514	9
ko04922	Glucagon signaling pathway	5/266	55/11867	0.0076062	0.0216048	0.0108173	K04348/K07190/K04634/K07299/K00688	5
ko04917	Prolactin signaling pathway	5/266	57/11867	0.00883095	0.0248196	0.0124269	K04371/K00922/K04441/K00965/K04699	5
ko04650	Natural killer cell mediated cytotoxicity	6/266	81/11867	0.00957241	0.0266233	0.01333	K04348/K04409/K04371/K05730/K02677/K00922	6
ko00230	Purine metabolism	13/266	277/11867	0.00968586	0.0266611	0.0133489	K01769/K13293/K12305/K12323/K02327/K18533/K13761/K00940/K00939/K18436/K13298/K08049/K00942	13
ko04976	Bile secretion	5/266	59/11867	0.0101856	0.0274703	0.0137541	K12040/K01539/K08049/K07299/K05658	5
ko05210	Colorectal cancer	5/266	59/11867	0.0101856	0.0274703	0.0137541	K04371/K00922/K04500/K08734/K02085	5
ko04512	ECM-receptor interaction	5/266	60/11867	0.0109136	0.0290413	0.0145407	K05635/K06237/K06254/K05636/K05637	5
ko04973	Carbohydrate digestion and absorption	3/266	21/11867	0.0109857	0.0290413	0.0145407	K04851/K00922/K01539	3
ko04726	Serotonergic synapse	6/266	85/11867	0.0119847	0.0313717	0.0157075	K04371/K02677/K04851/K04892/K04634/K04163	6
ko04136	Autophagy - other	3/266	23/11867	0.0141556	0.0366947	0.0183727	K00914/K17907/K08269	3
ko04915	Estrogen signaling pathway	5/266	65/11867	0.015089	0.0387381	0.0193958	K04361/K04371/K00922/K04634/K08049	5
ko04341	Hedgehog signaling pathway - fly	3/266	24/11867	0.0159148	0.0404691	0.0202625	K06228/K06225/K08291	3
ko01521	EGFR tyrosine kinase inhibitor resistance	5/266	67/11867	0.0170218	0.0424749	0.0212667	K04361/K04371/K02677/K00922/K08052	5
ko04916	Melanogenesis	5/266	67/11867	0.0170218	0.0424749	0.0212667	K04371/K02677/K00408/K04634/K08049	5
ko04392	Hippo signaling pathway - multiple species	3/266	25/11867	0.0177913	0.0434545	0.0217572	K04409/K16682/K08791	3
ko04730	Long-term depression	4/266	45/11867	0.0179026	0.0434545	0.0217572	K04371/K02677/K07376/K04634	4
ko04923	Regulation of lipolysis in adipocytes	4/266	45/11867	0.0179026	0.0434545	0.0217572	K12323/K00922/K07376/K08049	4
ko05016	Huntington's disease	8/266	149/11867	0.0189957	0.0456924	0.0228777	K05208/K05210/K10408/K03120/K04559/K04634/K10409/K04533	8
ko05230	Central carbon metabolism in cancer	4/266	46/11867	0.0192718	0.0459425	0.0230029	K04361/K04371/K00922/K07299	4

## Sheet: KEGG_Female
Additional file 11: Table S8. Detailed information on pathway analysis in female up-regulated transcripts.
ID	Description	GeneRatio	BgRatio	pvalue	p.adjust	qvalue	geneID	Count
ko04111	Cell cycle - yeast	17/162	122/11867	6.36149e-13	1.24685e-10	1.00445e-10	K06672/K03456/K02542/K02212/K03363/K02216/K02210/K02541/K06636/K02365/K06674/K02540/K06678/K02606/K02830/K06628/K02214	17
ko04113	Meiosis - yeast	15/162	99/11867	4.43669e-12	4.34795e-10	3.50265e-10	K03456/K02542/K02212/K03363/K02216/K02210/K02541/K06636/K02365/K02540/K06269/K02606/K02830/K06628/K02214	15
ko04110	Cell cycle	14/162	109/11867	2.32046e-10	1.51603e-08	1.22129e-08	K02542/K02212/K03363/K02216/K02210/K06640/K02541/K06636/K02365/K02540/K06632/K02606/K06628/K02214	14
ko03030	DNA replication	9/162	60/11867	1.07399e-07	5.26255e-06	4.23943e-06	K02542/K02320/K02212/K02210/K02541/K02328/K02685/K02540/K10756	9
ko03013	RNA transport	10/162	138/11867	1.87911e-05	0.000695873	0.000560585	K14290/K03540/K14292/K13130/K14305/K14004/K12172/K14317/K03243/K14301	10
ko04141	Protein processing in endoplasmic reticulum	10/162	140/11867	2.13022e-05	0.000695873	0.000560585	K14015/K04426/K07151/K09481/K14004/K01230/K05546/K14007/K07765/K04523	10
ko00240	Pyrimidine metabolism	10/162	177/11867	0.000154869	0.00433634	0.00349329	K02320/K03016/K13421/K02328/K02685/K10807/K03027/K03002/K11540/K03013	10
ko04924	Renin secretion	5/162	46/11867	0.000388752	0.00861861	0.00694303	K04958/K04936/K01363/K13755/K05858	5
ko00563	Glycosylphosphatidylinositol (GPI)-anchor biosynthesis	4/162	26/11867	0.000395753	0.00861861	0.00694303	K03859/K05292/K05291/K05288	4
ko04114	Oocyte meiosis	6/162	78/11867	0.000673505	0.0132007	0.0106343	K04958/K03456/K03363/K06636/K02365/K06269	6
ko03460	Fanconi anemia pathway	5/162	54/11867	0.000821615	0.0134778	0.0108576	K06640/K15361/K10896/K10605/K10870	5
ko03008	Ribosome biogenesis in eukaryotes	6/162	82/11867	0.000878018	0.0134778	0.0108576	K14290/K07178/K14558/K14571/K14549/K14560	6
ko04922	Glucagon signaling pathway	5/162	55/11867	0.000893939	0.0134778	0.0108576	K04958/K15423/K05858/K07198/K07190	5
ko05016	Huntington's disease	8/162	149/11867	0.000991946	0.0136136	0.0109669	K04958/K00418/K03016/K00413/K03120/K03968/K03013/K05858	8
ko04218	Cellular senescence	7/162	116/11867	0.00104186	0.0136136	0.0109669	K04958/K02216/K06640/K10752/K06269/K02830/K10867	7
ko05169	Epstein-Barr virus infection	8/162	164/11867	0.00183196	0.0224416	0.0180786	K14290/K03016/K15979/K10881/K03027/K03120/K14317/K03013	8
ko04140	Autophagy - animal	6/162	100/11867	0.0024453	0.0281929	0.0227118	K04958/K17908/K17985/K01363/K07204/K07198	6
ko00510	N-Glycan biosynthesis	4/162	43/11867	0.00272892	0.0297149	0.0239379	K03843/K07151/K01230/K05546	4
ko03440	Homologous recombination	5/162	72/11867	0.00298648	0.0308079	0.0248184	K10881/K02328/K10605/K10867/K10870	5
ko03420	Nucleotide excision repair	4/162	47/11867	0.00378135	0.0370572	0.0298527	K10841/K02328/K10756/K10842	4
ko03020	RNA polymerase	4/162	51/11867	0.00507962	0.0459345	0.0370042	K03016/K03027/K03002/K03013	4
ko01523	Antifolate resistance	3/162	26/11867	0.00515591	0.0459345	0.0370042	K05681/K00287/K01930	3
